# Supplementary material for: The neuroimaging correlates of depression established across six large-scale datasets
Source: bioRxiv. 2025 Jul 8:2025.07.02.660888. Preprint. [Version 1] doi: 10.1101/2025.07.02.660888 (PMC12265551; doi:10.1101/2025.07.02.660888)
Supplement: Supplement 2 [file media-2.xlsx]

## Sheet: Supplementary_information
	imaging_metric	depression_measures	Yeo_name	IDP_name	ci_0.025	ci_0.975	estimate_meta_analysis	estimate_HCP_D	estimate_ABCD	estimate_HCP_A	estimate_HCP_YA	estimate_UKB	estimate_ANXPE	p_meta_analysis	p_fdr_meta_analysis	Significance
1	function connectivity	Severity	Visual-Visual	1	-0.0209894	0.0272435	0.00312702	0.0164124	-0.00974624	-0.0104688	-0.021139	0.0297719	-0.0777495	0.799391	0.999693	FALSE
3	function connectivity	Severity	Visual-Visual	2	-0.0245553	0.00236472	-0.0110953	-0.00970575	-0.00868301	0.028903	-0.0259093	-0.0183878	0.143107	0.106175	0.999693	FALSE
5	function connectivity	Severity	Visual-Visual	3	-0.00700199	0.019893	0.00644552	-0.057707	0.00844016	-0.00599193	0.0539633	0.00764297	-0.0220343	0.34751	0.999693	FALSE
7	function connectivity	Severity	Visual-Visual	4	-0.00390731	0.0229512	0.00952192	-0.0019155	0.00297912	0.000947868	0.0488051	0.01313	-0.0286515	0.16462	0.999693	FALSE
9	function connectivity	Severity	Visual-Visual	5	-0.0129475	0.0139044	0.000478416	0.00504205	-9.62e-05	0.00168757	-0.0264198	0.00492606	-0.132098	0.94432	0.999693	FALSE
11	function connectivity	Severity	Visual-Visual	6	-0.0172035	0.00966335	-0.00377009	-0.037384	-0.00112986	-0.00498859	-0.0679787	0.000457146	0.11792	0.582276	0.999693	FALSE
13	function connectivity	Severity	Visual-Visual	7	-0.0156278	0.0180528	0.00121249	-0.0157007	0.0151387	-0.040946	0.0211782	-0.00632332	0.0965342	0.887778	0.999693	FALSE
15	function connectivity	Severity	Visual-Visual	8	-0.0235966	0.00328525	-0.0101557	-0.00208552	-0.0126049	-0.00884608	0.0416974	-0.0138104	0.00767726	0.138631	0.999693	FALSE
17	function connectivity	Severity	Visual-Visual	9	-0.0251103	0.0203681	-0.00237112	-0.0114273	0.0171695	0.0111317	-0.0110638	-0.0231438	0.0504196	0.838061	0.999693	FALSE
19	function connectivity	Severity	Visual-Visual	10	0.00224882	0.036496	0.0193724	0.0717737	0.00539442	0.00988219	0.0815484	0.0168529	-0.00156768	0.0265982	0.999693	FALSE
21	function connectivity	Severity	Visual-Visual	11	-0.00849274	0.0309861	0.0112467	0.024664	0.0174803	0.0310372	0.0431571	-0.00776341	0.00986282	0.264121	0.999693	FALSE
23	function connectivity	Severity	Visual-Visual	12	-0.00811928	0.018742	0.00531136	-0.0344416	0.00378315	0.0104208	-0.0491105	0.0138294	-0.0184498	0.438281	0.999693	FALSE
25	function connectivity	Severity	Visual-Visual	13	-0.015737	0.033562	0.0089125	-0.0342621	-0.0106132	0.0623653	0.0338711	0.00253428	0.12419	0.478533	0.999693	FALSE
27	function connectivity	Severity	Visual-Visual	14	-0.0132838	0.0135665	0.00014131	-0.0279935	0.00856521	0.034287	-0.0288992	-0.00347874	-0.0692932	0.983541	0.999693	FALSE
29	function connectivity	Severity	Visual-Visual	15	-0.0230888	0.0351885	0.00604987	0.0763161	-0.0208415	0.0301991	-0.0370868	0.00316962	0.0680586	0.684056	0.999693	FALSE
31	function connectivity	Severity	Visual-Visual	16	-0.0191103	0.00775274	-0.00567875	0.00232383	-0.0170687	0.00075543	0.0164625	-0.000960005	-0.000100905	0.407297	0.999693	FALSE
33	function connectivity	Severity	Visual-Visual	17	-0.0183882	0.00847106	-0.00495857	0.064431	-0.00434059	-0.043188	0.00458861	-0.00494354	-0.156615	0.469268	0.999693	FALSE
35	function connectivity	Severity	Visual-Visual	18	-0.0266596	0.0192571	-0.00370124	0.00866499	-0.0146608	-0.00383104	-0.0508553	0.0191424	-0.0472956	0.75202	0.999693	FALSE
37	function connectivity	Severity	Visual-Visual	19	-0.0151192	0.011745	-0.00168707	-0.0361738	-0.00797666	-0.00229826	0.0266995	0.00523177	-0.14013	0.805549	0.999693	FALSE
39	function connectivity	Severity	Visual-Somatomotor	20	-0.0204557	0.00639242	-0.00703163	0.0348817	-0.00538572	-0.0299739	0.00987069	-0.00986644	-0.039605	0.304587	0.999693	FALSE
41	function connectivity	Severity	Visual-Somatomotor	21	-0.0103542	0.0165108	0.00307829	-0.00914659	0.00481961	0.0183149	-0.000155483	0.000689131	0.0521723	0.653316	0.999693	FALSE
43	function connectivity	Severity	Visual-Somatomotor	22	-0.00904735	0.0178118	0.00438221	-0.0105761	-0.00331721	-0.00151722	0.0228246	0.00838822	0.0980486	0.522461	0.999693	FALSE
45	function connectivity	Severity	Visual-Somatomotor	23	-0.0128476	0.0140011	0.000576762	0.0207114	0.00562769	0.0327892	-0.0195231	-0.00537091	-0.0413602	0.932892	0.999693	FALSE
47	function connectivity	Severity	Visual-Somatomotor	24	-0.00508664	0.0217634	0.0083384	-0.00152021	-0.00100329	0.0131995	0.0178779	0.0132602	0.0689253	0.223471	0.999693	FALSE
49	function connectivity	Severity	Visual-Somatomotor	25	-0.0269511	0.0183661	-0.0042925	0.0597446	0.00748055	-0.0046705	-0.0480361	-0.0206325	0.0252673	0.710414	0.999693	FALSE
51	function connectivity	Severity	Visual-Somatomotor	26	-0.022995	0.00983197	-0.00658154	-0.051776	0.00527366	-0.0098086	0.028416	-0.0160922	0.0419956	0.431919	0.999693	FALSE
53	function connectivity	Severity	Visual-Somatomotor	27	-0.0338161	0.0139822	-0.00991694	0.0371316	-0.0253719	-0.0457968	-0.0352108	0.00903654	0.0206393	0.416054	0.999693	FALSE
55	function connectivity	Severity	Visual-Somatomotor	28	-0.015293	0.0115624	-0.00186529	0.00222715	-0.000215994	0.0131531	0.00114789	-0.0036561	-0.089037	0.785419	0.999693	FALSE
57	function connectivity	Severity	Visual-Somatomotor	29	-0.0177371	0.0270415	0.00465221	-0.00137934	-0.0145028	-0.0198226	0.074145	0.00580992	0.112726	0.68382	0.999693	FALSE
59	function connectivity	Severity	Visual-Somatomotor	30	-0.014319	0.0125439	-0.000887568	0.0184527	-0.00837844	-0.00115537	0.0483581	-0.00182952	0.0322331	0.896949	0.999693	FALSE
61	function connectivity	Severity	Visual-Somatomotor	31	-0.0202471	0.00660958	-0.00681874	0.0209244	0.000530334	0.000787541	-0.0640182	-0.00998097	-0.0100041	0.319616	0.999693	FALSE
63	function connectivity	Severity	Visual-Somatomotor	32	-0.0141189	0.0231962	0.0045387	0.0330986	-0.0156004	0.00713315	0.0451114	0.00661437	0.0659868	0.633514	0.999693	FALSE
65	function connectivity	Severity	Visual-Somatomotor	33	-0.0142727	0.0258567	0.00579199	-0.0447216	0.0239972	-0.0298117	0.025768	0.0100703	-0.115478	0.571547	0.999693	FALSE
67	function connectivity	Severity	Visual-Somatomotor	34	-0.0144106	0.0224088	0.00399909	0.0296388	-0.0115142	0.00449277	0.0160009	0.0158652	-0.131053	0.670284	0.999693	FALSE
69	function connectivity	Severity	Visual-Somatomotor	35	-0.0178707	0.0115314	-0.00316965	-0.0451596	0.0104169	-0.0396308	0.00865653	-0.00702051	0.0456879	0.672601	0.999693	FALSE
71	function connectivity	Severity	Visual-Somatomotor	36	-0.00740927	0.0219616	0.00727618	0.00256234	0.0185925	-0.00604454	0.0238378	-0.00157152	0.0466126	0.331498	0.999693	FALSE
73	function connectivity	Severity	Visual-Somatomotor	37	-0.0146246	0.0122285	-0.00119804	0.0304145	0.0016316	-0.0190883	-0.0423041	-0.000451032	0.0111059	0.861169	0.999693	FALSE
75	function connectivity	Severity	Visual-Somatomotor	38	-0.0165026	0.0103446	-0.003079	-0.0272799	0.000431287	0.0234689	-0.0549456	-0.00424809	0.128924	0.653027	0.999693	FALSE
77	function connectivity	Severity	Visual-Somatomotor	39	-0.0118863	0.0149695	0.00154159	-0.0101959	0.00446126	0.0617124	-0.0120638	-0.00552183	0.0533272	0.821969	0.999693	FALSE
79	function connectivity	Severity	Visual-Somatomotor	40	-0.0145113	0.0123392	-0.00108603	0.0200225	0.00176515	-0.0128083	0.0118377	-0.00465079	0.00498492	0.874023	0.999693	FALSE
81	function connectivity	Severity	Visual-Somatomotor	41	-0.0271303	0.0135689	-0.00678068	-0.0325143	0.0162989	-0.0133946	-0.0171899	-0.0152378	-0.0610355	0.513705	0.999693	FALSE
83	function connectivity	Severity	Visual-Somatomotor	42	-0.0230852	0.0199662	-0.00155948	-0.0604029	-0.0162601	0.0511833	0.00860293	0.00624493	0.0122803	0.887085	0.999693	FALSE
85	function connectivity	Severity	Visual-Somatomotor	43	-0.00353374	0.0310093	0.0137378	0.000500836	0.00434726	-0.000719202	0.0118734	0.0281908	-0.0498931	0.119006	0.999693	FALSE
87	function connectivity	Severity	Visual-Somatomotor	44	-0.0128475	0.0140055	0.000578977	0.0189255	-0.0055828	0.0179723	-0.0254449	0.00193436	0.116575	0.932645	0.999693	FALSE
89	function connectivity	Severity	Visual-Somatomotor	45	-0.0348222	0.0213725	-0.00672488	-0.0386333	-0.0205558	-0.0566736	0.0529751	0.00941452	0.0611077	0.638996	0.999693	FALSE
91	function connectivity	Severity	Visual-Somatomotor	46	-0.0107801	0.0160685	0.00264423	-0.0326279	0.0125439	-0.0453799	-0.00750697	0.00241419	0.106172	0.699452	0.999693	FALSE
93	function connectivity	Severity	Visual-Visual	47	-0.0143137	0.0125461	-0.000883786	0.0173463	-0.00792831	-0.0277399	-0.0265884	0.00642738	0.0672325	0.897374	0.999693	FALSE
95	function connectivity	Severity	Visual-Dorsal Attention	48	-0.00835709	0.018495	0.00506896	0.0257953	-0.00669224	-0.0174749	0.0486864	0.00928514	0.0667339	0.459314	0.999693	FALSE
97	function connectivity	Severity	Visual-Visual	49	-0.0288584	0.0270462	-0.000906096	0.0101611	-0.00969235	-0.0497094	0.0765073	0.00559524	-0.102583	0.949341	0.999693	FALSE
99	function connectivity	Severity	Visual-Dorsal Attention	50	-0.0213212	0.0148568	-0.00323216	0.0252295	-0.0159844	-0.0492389	0.0235318	0.0065382	0.0300056	0.726183	0.999693	FALSE
101	function connectivity	Severity	Visual-Visual	51	-0.0115525	0.0213565	0.00490202	0.0304376	-0.00364074	-0.022788	0.00463392	0.0169506	-0.131448	0.559288	0.999693	FALSE
103	function connectivity	Severity	Visual-Dorsal Attention	52	-0.0146593	0.026702	0.00602137	-0.0200883	0.016212	-0.0172373	0.0731933	-0.00719602	0.0180139	0.568229	0.999693	FALSE
105	function connectivity	Severity	Visual-Dorsal Attention	53	-0.0214043	0.0194491	-0.000977605	-0.00897158	0.00178703	-0.0384288	-0.0344092	0.018077	-0.0576931	0.925266	0.999693	FALSE
107	function connectivity	Severity	Visual-Dorsal Attention	54	-0.0354876	0.0209184	-0.00728458	0.00846408	0.0290697	-0.0168533	-0.0395166	-0.0130349	-0.176585	0.612687	0.999693	FALSE
109	function connectivity	Severity	Visual-Dorsal Attention	55	-0.00681305	0.022554	0.00787048	0.0252903	-0.0060186	0.00503541	0.0571885	0.0122799	-0.0166259	0.293463	0.999693	FALSE
111	function connectivity	Severity	Visual-Somatomotor	56	-0.0300315	0.00915152	-0.01044	-0.0132763	-0.0251551	0.00494699	-0.0290572	0.0055455	-0.0700566	0.296286	0.999693	FALSE
113	function connectivity	Severity	Visual-Dorsal Attention	57	-0.0270311	0.00600743	-0.0105118	-0.0358663	-0.0193208	-0.0501429	0.0286451	-0.000105325	0.0210206	0.212324	0.999693	FALSE
115	function connectivity	Severity	Visual-Dorsal Attention	58	-0.0115637	0.0152954	0.00186586	0.0122373	0.000310093	0.0408811	0.0202173	-0.00260999	-0.048115	0.785382	0.999693	FALSE
117	function connectivity	Severity	Visual-Somatomotor	59	-0.00816693	0.0187052	0.00526911	0.0139701	0.0150222	0.0211956	-0.0236021	0.000485835	-0.105069	0.442116	0.999693	FALSE
119	function connectivity	Severity	Visual-Dorsal Attention	60	-0.0251642	0.0016879	-0.0117382	-0.0136524	-0.0105997	0.019998	-0.00519144	-0.0163627	-0.00222643	0.0866095	0.999693	FALSE
121	function connectivity	Severity	Visual-Dorsal Attention	61	-0.00714837	0.0197238	0.0062877	0.0440526	0.00641048	0.0240343	-0.0280965	0.00573679	-0.0685755	0.359034	0.999693	FALSE
123	function connectivity	Severity	Visual-Dorsal Attention	62	-0.0354988	0.0091301	-0.0131843	-0.0160632	0.0064254	-0.0560775	-0.0435137	-0.00169967	-0.127938	0.246851	0.999693	FALSE
125	function connectivity	Severity	Visual-Ventral Attention	63	-0.0286355	0.0161719	-0.00623181	0.0199479	0.00548507	0.0422062	-0.0583387	-0.0179233	-0.106476	0.585628	0.999693	FALSE
127	function connectivity	Severity	Visual-Ventral Attention	64	-0.0238039	0.00450516	-0.00964939	-0.00976981	-0.0203821	-0.0158083	0.0109467	-0.00137375	-0.0982638	0.181503	0.999693	FALSE
129	function connectivity	Severity	Visual-Ventral Attention	65	-0.0325716	0.00790514	-0.0123332	-0.0392414	0.00959474	-0.0505268	-0.0336975	-0.0123491	-0.00389622	0.232322	0.999693	FALSE
131	function connectivity	Severity	Visual-Ventral Attention	66	-0.029534	-0.00268379	-0.0161089	-0.0180124	-0.0212727	0.0539061	-0.025496	-0.0184505	-0.0359027	0.0186839	0.999693	FALSE
133	function connectivity	Severity	Visual-Ventral Attention	67	-0.00461456	0.022236	0.00881073	-0.0162227	0.00505788	-0.0233892	-0.000772137	0.017329	0.0151818	0.198344	0.999693	FALSE
135	function connectivity	Severity	Visual-Ventral Attention	68	-0.0201095	0.00673776	-0.00668588	0.0298132	-0.00332525	0.0153012	-0.0468961	-0.0091226	-0.0939668	0.328968	0.999693	FALSE
137	function connectivity	Severity	Visual-Ventral Attention	69	-0.00249007	0.0243694	0.0109397	-0.0235739	0.0133053	0.030136	0.048378	0.007338	-0.0258699	0.110364	0.999693	FALSE
139	function connectivity	Severity	Visual-Ventral Attention	70	-0.011563	0.0153021	0.00186957	-0.0728982	0.000715447	0.0147226	-0.00774862	0.00854924	-0.0426513	0.785013	0.999693	FALSE
141	function connectivity	Severity	Visual-Ventral Attention	71	-0.0103067	0.0165547	0.003124	0.00475468	0.00594812	0.013851	-0.00784667	0.000847811	0.0038119	0.648469	0.999693	FALSE
143	function connectivity	Severity	Visual-Ventral Attention	72	-0.0213972	0.00545131	-0.00797293	-0.00999161	-0.00852043	-0.0163272	-0.0403308	-0.00311984	-0.0506913	0.244399	0.999693	FALSE
145	function connectivity	Severity	Visual-Ventral Attention	73	-0.00614621	0.0207193	0.00728655	-0.048302	0.0110762	0.0268458	-0.0117862	0.010582	-0.122155	0.287703	0.999693	FALSE
147	function connectivity	Severity	Visual-Ventral Attention	74	-0.0137953	0.0159404	0.00107256	0.0214437	0.00609203	0.00852708	0.0380167	-0.0102366	0.0296522	0.887561	0.999693	FALSE
149	function connectivity	Severity	Visual-Frontoparietal	75	-0.0138097	0.0130463	-0.000381683	0.0047157	-0.00557804	-0.00397637	0.00917168	0.00430493	-0.111388	0.955572	0.999693	FALSE
151	function connectivity	Severity	Visual-Ventral Attention	76	-0.0127413	0.0141157	0.000687202	0.0056712	0.00390996	0.0349902	-0.0762324	0.00174003	-0.0375439	0.920105	0.999693	FALSE
153	function connectivity	Severity	Visual-Ventral Attention	77	-0.023251	0.00551028	-0.00887035	0.0124243	-0.0219353	-0.0161303	0.0238425	-0.00278471	-0.0486932	0.226679	0.999693	FALSE
155	function connectivity	Severity	Visual-Frontoparietal	78	-0.0110459	0.0159243	0.00243921	-0.0179802	0.0157934	0.00275075	-0.0319708	-0.00143818	-0.0580348	0.722947	0.999693	FALSE
157	function connectivity	Severity	Visual-Limbic	79	-0.01638	0.0104775	-0.00295127	-0.0335455	0.00723751	-0.0209876	0.0258312	-0.00880634	0.024743	0.666652	0.999693	FALSE
159	function connectivity	Severity	Visual-Limbic	80	-0.011499	0.0153564	0.00192869	-0.0133175	-0.00089587	-0.0348739	0.0477791	0.00418079	0.0473761	0.778312	0.999693	FALSE
161	function connectivity	Severity	Visual-Limbic	81	-0.0174051	0.0213829	0.00198886	-0.0273336	0.016679	0.0347521	0.00400782	-0.0116588	-0.0396436	0.840702	0.999693	FALSE
163	function connectivity	Severity	Visual-Limbic	82	-0.0157481	0.0110976	-0.00232526	0.020164	-0.00199521	0.0202288	0.0169103	-0.00891061	0.0397293	0.734213	0.999693	FALSE
165	function connectivity	Severity	Visual-Limbic	83	-0.0121804	0.0146817	0.00125066	-0.00350999	-0.00192655	0.0199014	0.000380478	0.00129869	0.0424262	0.855185	0.999693	FALSE
167	function connectivity	Severity	Visual-Limbic	84	-0.00632142	0.0296493	0.0116639	-0.0303331	0.0205773	0.0245509	0.0671951	-0.000152257	-0.0215771	0.203699	0.999693	FALSE
169	function connectivity	Severity	Visual-Limbic	85	-0.010766	0.0233338	0.00628389	-0.0117662	-0.00744262	0.0174036	-0.0109435	0.0171733	0.109962	0.470072	0.999693	FALSE
171	function connectivity	Severity	Visual-Limbic	86	-0.0317284	-0.00487181	-0.0183001	-0.0187993	-0.00791341	-0.0627233	0.0113245	-0.0224346	-0.0776197	0.00756159	0.999693	FALSE
173	function connectivity	Severity	Visual-Limbic	87	-0.00736304	0.0194909	0.00606393	0.01523	-0.00353395	0.00325797	0.0413907	0.00855325	0.053478	0.376068	0.999693	FALSE
175	function connectivity	Severity	Visual-Frontoparietal	88	-0.00513485	0.0217278	0.00829648	0.0108707	0.000367804	0.0130571	-0.0296487	0.0161483	0.0205736	0.226025	0.999693	FALSE
177	function connectivity	Severity	Visual-Frontoparietal	89	-0.0191478	0.00772271	-0.00571254	-0.0132687	-0.00872372	-0.00725465	-0.0211417	-0.00169644	0.00172203	0.404643	0.999693	FALSE
179	function connectivity	Severity	Visual-Frontoparietal	90	0.000686329	0.02762	0.0141531	0.0686922	0.00208967	0.0314857	0.0153962	0.0170768	-0.0110558	0.0394126	0.999693	FALSE
181	function connectivity	Severity	Visual-Dorsal Attention	91	-0.00705801	0.0198014	0.00637169	0.0127908	0.00812182	0.0226105	-0.0508045	0.00886716	-0.0545622	0.352423	0.999693	FALSE
183	function connectivity	Severity	Visual-Dorsal Attention	92	-0.00779811	0.0193956	0.00579873	-0.0320809	0.00694291	-0.028967	-0.0432578	0.0144218	0.0911626	0.403223	0.999693	FALSE
185	function connectivity	Severity	Visual-Dorsal Attention	93	-0.0118356	0.0150192	0.00159179	-0.0316282	0.0104442	-0.00439597	0.0275921	-0.00190834	-0.10337	0.816267	0.999693	FALSE
187	function connectivity	Severity	Visual-Frontoparietal	94	-0.0205272	0.0134778	-0.00352468	0.0298101	-0.0157319	-0.036158	0.00315915	0.0072002	-0.0183515	0.684516	0.999693	FALSE
189	function connectivity	Severity	Visual-Ventral Attention	95	-0.0136269	0.0132244	-0.000201258	-0.00291153	-0.007027	0.0479897	-0.0349707	0.00114699	0.0947954	0.976561	0.999693	FALSE
191	function connectivity	Severity	Visual-Frontoparietal	96	-0.0225508	0.0138355	-0.00435766	0.0418665	-0.0225841	-0.014863	0.00939442	0.00262535	0.0272011	0.638745	0.999693	FALSE
193	function connectivity	Severity	Visual-Frontoparietal	97	-0.0161614	0.0179948	0.000916711	0.0212525	-0.0141753	0.0136823	0.0606416	0.00388633	-0.145368	0.916212	0.999693	FALSE
195	function connectivity	Severity	Visual-Dorsal Attention	98	-0.0160879	0.0107659	-0.00266099	0.0427359	-0.00589872	0.0163735	-0.0320647	-0.00534995	0.119548	0.697695	0.999693	FALSE
197	function connectivity	Severity	Visual-Frontoparietal	99	-0.025139	0.012172	-0.0064835	0.0105855	0.0103746	0.00169881	-0.0341571	-0.0179278	-0.0665019	0.495769	0.999693	FALSE
199	function connectivity	Severity	Visual-Default	100	-0.0213648	0.00548404	-0.00794036	-0.0137575	-0.0106074	-0.0226998	-0.00994742	-0.00404441	-0.00305451	0.246336	0.999693	FALSE
201	function connectivity	Severity	Visual-Frontoparietal	101	-0.0118626	0.0149987	0.00156804	-0.0494807	0.00329965	0.0133038	-0.0493861	0.00849123	-0.0685591	0.819003	0.999693	FALSE
203	function connectivity	Severity	Visual-Frontoparietal	102	-0.0100071	0.0168424	0.00341768	-0.0218641	0.00530979	0.00577877	-0.0281507	0.00518848	0.0771698	0.617801	0.999693	FALSE
205	function connectivity	Severity	Visual-Frontoparietal	103	-0.0256174	0.0209333	-0.00234204	-0.00472415	-0.024049	0.000685123	0.0432928	0.0125188	-0.126769	0.843657	0.999693	FALSE
207	function connectivity	Severity	Visual-Frontoparietal	104	-0.0120721	0.014782	0.00135495	-0.0563694	0.00468128	0.024497	0.0299557	0.000610998	-0.118105	0.843214	0.999693	FALSE
209	function connectivity	Severity	Visual-Frontoparietal	105	-0.0623047	0.0166302	-0.0228373	-0.0370507	-0.013736	-0.113721	0.0335985	-0.00431226	0.00698365	0.256751	0.999693	FALSE
211	function connectivity	Severity	Visual-Default	106	-0.00537692	0.051466	0.0230445	0.0324481	0.0158502	0.000980446	0.101879	-0.000534243	0.0672709	0.112023	0.999693	FALSE
213	function connectivity	Severity	Visual-Frontoparietal	107	-0.0147228	0.0121358	-0.00129349	0.073496	-0.00653607	0.0230487	-0.00384354	-0.00436367	-0.0713943	0.850264	0.999693	FALSE
215	function connectivity	Severity	Visual-Frontoparietal	108	-0.0105194	0.0163307	0.00290565	-0.0375877	0.01006	0.0159824	-0.0558507	0.00424769	0.0246246	0.671417	0.999693	FALSE
217	function connectivity	Severity	Visual-Frontoparietal	109	-0.0144282	0.0124205	-0.00100382	-0.0131812	-0.00296655	0.00770939	0.0130317	-0.0012725	0.0268039	0.88348	0.999693	FALSE
219	function connectivity	Severity	Visual-Default	110	-0.0136736	0.013201	-0.000236301	-0.00778671	0.00261458	0.0261911	0.0305734	-0.00650621	-0.0292791	0.972505	0.999693	FALSE
221	function connectivity	Severity	Visual-Default	111	-0.0197908	0.00706956	-0.00636064	-0.0582789	0.00381746	-0.0360338	0.01459	-0.00852018	0.00793074	0.353276	0.999693	FALSE
223	function connectivity	Severity	Visual-Default	112	-0.0215418	0.00531488	-0.00811344	0.0407085	-0.00486626	0.00603419	-0.0466648	-0.0120354	-0.0201489	0.236327	0.999693	FALSE
225	function connectivity	Severity	Visual-Default	113	-0.0147483	0.0121049	-0.00132171	0.0112763	0.00353253	0.00324152	-0.028729	-0.00443511	0.0363149	0.847007	0.999693	FALSE
227	function connectivity	Severity	Visual-Default	114	-0.0143661	0.0124938	-0.000936173	0.0322821	-0.011628	0.0242284	0.00499884	0.00202669	-0.0696641	0.891327	0.999693	FALSE
229	function connectivity	Severity	Visual-Default	115	-0.0242977	0.00256997	-0.0108639	-0.0367084	-0.0182293	-0.0202968	0.00788993	-0.00417215	-0.0244821	0.112964	0.999693	FALSE
231	function connectivity	Severity	Visual-Default	116	-0.0232741	0.00685645	-0.00820884	0.0406723	-0.000991304	-0.03448	0.0237956	-0.0178105	-0.0412716	0.285541	0.999693	FALSE
233	function connectivity	Severity	Visual-Default	117	-0.0242799	0.00256648	-0.0108567	-0.0329681	-0.00328503	0.0156878	0.00453332	-0.0170065	-0.0999869	0.112916	0.999693	FALSE
235	function connectivity	Severity	Visual-Default	118	-0.0233045	0.00354873	-0.00987787	-0.064449	-0.00172326	0.02283	-0.00459888	-0.0161335	0.040503	0.149321	0.999693	FALSE
237	function connectivity	Severity	Visual-Default	119	-0.00889438	0.027136	0.0091208	0.0662397	0.00259164	0.0377513	0.015807	-0.00431019	0.110117	0.321052	0.999693	FALSE
239	function connectivity	Severity	Visual-Default	120	-0.0101716	0.0166811	0.00325476	0.0189965	0.00331544	-0.0373463	0.00394085	0.00686053	-0.0409129	0.634696	0.999693	FALSE
241	function connectivity	Severity	Visual-Limbic	121	-0.0126455	0.0142255	0.000789991	-0.0360556	-0.00107097	0.0159318	0.0140997	0.0042972	-0.121923	0.908252	0.999693	FALSE
243	function connectivity	Severity	Visual-Default	122	-0.0179374	0.0089288	-0.0045043	-0.0327536	-0.00855822	-0.0260473	0.0050103	0.00194918	-0.00993567	0.511051	0.999693	FALSE
245	function connectivity	Severity	Visual-Default	123	-0.0102471	0.016609	0.00318097	0.0258731	-2.13e-05	0.00962208	0.00688445	0.00286786	-0.0052905	0.642435	0.999693	FALSE
247	function connectivity	Severity	Visual-Default	124	-0.0183324	0.00852373	-0.00490432	-0.0279625	0.00205745	0.00198332	-0.00894452	-0.00946969	0.0592492	0.474092	0.999693	FALSE
249	function connectivity	Severity	Visual-Default	125	-0.00842366	0.0184379	0.00500714	0.0293939	0.00184926	-0.0350772	0.0364122	0.00752217	-0.036256	0.464966	0.999693	FALSE
251	function connectivity	Severity	Visual-Default	126	-0.00949699	0.0212676	0.00588532	-0.0121118	0.021801	-0.0154959	-0.0190005	0.00208336	-0.0200394	0.453322	0.999693	FALSE
253	function connectivity	Severity	Visual-Default	127	-0.0404666	0.0221614	-0.0091526	0.0157437	0.00446971	0.00516144	-0.10376	0.00416012	-0.00984691	0.566734	0.999693	FALSE
255	function connectivity	Severity	Visual-Default	128	-0.019561	0.00729679	-0.00613212	0.00510953	-0.00276044	-0.017006	0.023616	-0.0103645	-0.0271667	0.370793	0.999693	FALSE
257	function connectivity	Severity	Visual-Default	129	-0.00923017	0.0176244	0.00419712	0.0299643	0.00694726	-0.0076714	0.0487096	-0.00343558	0.0770896	0.540109	0.999693	FALSE
259	function connectivity	Severity	Visual-Default	130	-0.0165587	0.0135053	-0.00152672	-0.013923	0.0122915	-0.0225375	0.0215883	-0.0075427	-0.132821	0.842214	0.999693	FALSE
261	function connectivity	Severity	Visual-Default	131	-0.0253064	0.0149164	-0.00519498	-0.0308147	0.0162898	-0.00848892	-0.0555267	-0.00781915	0.00298887	0.61266	0.999693	FALSE
263	function connectivity	Severity	Visual-Default	132	-0.0153175	0.0115337	-0.00189188	0.0348935	-0.00305799	0.00210501	-0.00197362	-0.00117955	-0.184309	0.782402	0.999693	FALSE
265	function connectivity	Severity	Visual-Default	133	-0.0301474	0.0259914	-0.00207802	-0.00358368	0.0280263	0.0302257	-0.0320629	-0.023531	-0.085848	0.884632	0.999693	FALSE
267	function connectivity	Severity	Visual-Default	134	-0.0198914	0.00696558	-0.00646291	-0.0124426	-0.0030424	0.00922121	-0.0551927	-0.00860699	0.156149	0.345528	0.999693	FALSE
269	function connectivity	Severity	Visual-Frontoparietal	135	-0.0443048	0.0456232	0.000659219	-0.0349188	0.0266715	0.0907111	-0.0530612	0.00451606	-0.114964	0.977076	0.999693	FALSE
271	function connectivity	Severity	Visual-Default	136	-0.0134277	0.0134267	-5.3e-07	-0.0345031	-0.0061377	0.0390685	-0.00598835	0.00330482	0.00430201	0.999938	0.999995	FALSE
273	function connectivity	Severity	Visual-Default	137	-0.00781894	0.0190304	0.00560573	-0.00725428	0.0122184	-0.0690813	0.0142204	0.0066067	0.143448	0.413117	0.999693	FALSE
275	function connectivity	Severity	Visual-Default	138	-0.0286687	-0.00181827	-0.0152435	-0.0417541	-0.020138	0.00605529	0.0301091	-0.0157096	-0.0247607	0.0260534	0.999693	FALSE
277	function connectivity	Severity	Visual-Default	139	-0.00364478	0.0323322	0.0143437	0.00845352	0.0207385	0.0597855	-0.00265172	0.000284582	0.115308	0.11809	0.999693	FALSE
279	function connectivity	Severity	Visual-Default	140	-0.0390937	0.0253548	-0.00686945	-0.048314	-0.012604	-0.0495718	0.0760612	0.00553826	-0.0427293	0.67608	0.999693	FALSE
281	function connectivity	Severity	Visual-Default	141	-0.0173265	0.0165821	-0.000372204	0.0301212	-0.0067135	-0.0363435	-0.0458493	0.0111017	0.0826219	0.965679	0.999693	FALSE
283	function connectivity	Severity	Visual-Limbic	142	-0.0135146	0.031546	0.0090157	-0.00155838	-0.000283369	-0.0339372	-0.00637227	0.0294897	0.135483	0.432865	0.999693	FALSE
285	function connectivity	Severity	Visual-Visual	143	-0.0228568	0.00400359	-0.00942662	-0.0674761	-0.00761684	-0.00762153	0.0298899	-0.0108711	0.0550542	0.168917	0.999693	FALSE
287	function connectivity	Severity	Visual-Visual	144	-0.0112052	0.0156521	0.00222346	0.0139238	0.00712637	-0.00824083	-0.0234732	0.000854652	0.0226262	0.745542	0.999693	FALSE
289	function connectivity	Severity	Visual-Default	145	-0.0158966	0.0109613	-0.00246766	-0.000150391	-0.0104111	0.00355547	0.000243344	0.00289888	-0.0524907	0.71873	0.999693	FALSE
291	function connectivity	Severity	Visual-Default	146	-0.0259231	0.0111957	-0.00736371	-0.0136811	0.00284117	0.00589248	0.0143573	-0.0236683	0.0448305	0.436779	0.999693	FALSE
293	function connectivity	Severity	Visual-Default	147	-0.0182151	0.0121804	-0.0030173	-0.0154154	0.012232	-0.0447325	-0.0113627	-0.00445316	-0.099193	0.697185	0.999693	FALSE
295	function connectivity	Severity	Visual-Default	148	-0.012497	0.0143526	0.000927807	-0.0197648	0.000163645	0.00592344	-0.020316	0.00482085	-0.0304776	0.892252	0.999693	FALSE
297	function connectivity	Severity	Visual-Ventral Attention	149	-0.0193618	0.00749096	-0.0059354	0.0319704	-0.00814703	0.0318993	-0.0221988	-0.00975813	-0.00641292	0.386247	0.999693	FALSE
299	function connectivity	Severity	Visual-Visual	150	-0.0107501	0.0192471	0.00424847	0.0318051	-0.00792072	-0.000300682	-0.023768	0.0119941	0.119105	0.578775	0.999693	FALSE
301	function connectivity	Severity	Visual-Visual	151	-0.0247578	0.0021331	-0.0113123	0.00425238	-0.00957763	-0.0211766	0.00831868	-0.0129025	-0.093886	0.0991439	0.999693	FALSE
303	function connectivity	Severity	Visual-Visual	152	-0.0216053	0.0230089	0.000701791	0.0285141	-0.0249679	0.0298499	0.0109254	-0.00193562	0.12503	0.950833	0.999693	FALSE
305	function connectivity	Severity	Visual-Visual	153	-0.0173401	0.00954773	-0.0038962	-0.0233941	-0.0117349	0.0121922	0.0728252	-0.00588122	0.0388462	0.570022	0.999693	FALSE
307	function connectivity	Severity	Visual-Visual	154	-0.0043631	0.0224888	0.00906286	-0.000282273	0.0190963	-0.00298117	-0.00540348	0.00417958	0.0719069	0.185827	0.999693	FALSE
309	function connectivity	Severity	Visual-Visual	155	-0.00859463	0.0182707	0.00483804	0.00380736	-0.000537626	0.00989535	0.0149823	0.00657527	0.0471352	0.480238	0.999693	FALSE
311	function connectivity	Severity	Visual-Visual	156	-0.035471	0.0100981	-0.0126864	-0.0389527	0.00973302	-0.0326381	-0.0708082	-0.00684379	0.0298103	0.275138	0.999693	FALSE
313	function connectivity	Severity	Visual-Visual	157	-0.0168495	0.0169413	4.59e-05	-0.0271992	-0.0143047	0.0360067	0.0532821	0.00328846	-0.0736603	0.99575	0.999922	FALSE
315	function connectivity	Severity	Visual-Visual	158	-0.0342647	0.0132279	-0.0105184	-0.03454	-0.0212296	0.0153153	-0.0664218	0.00992506	0.0357082	0.385305	0.999693	FALSE
317	function connectivity	Severity	Visual-Visual	159	-0.0195414	0.00732478	-0.00610834	0.00288738	-0.00277124	-0.0397534	0.0142066	-0.00700109	-0.0281752	0.372801	0.999693	FALSE
319	function connectivity	Severity	Visual-Visual	160	-0.00733097	0.0372818	0.0149754	0.0336776	-0.00972818	0.0536678	0.0234291	0.0110026	0.135302	0.188233	0.999693	FALSE
321	function connectivity	Severity	Visual-Visual	161	-0.00911746	0.01774	0.00431127	0.0260721	-0.00321595	-0.0278382	-0.0104655	0.0121482	0.0236522	0.52919	0.999693	FALSE
323	function connectivity	Severity	Visual-Visual	162	-0.0128299	0.0140252	0.00059767	-0.0362912	-0.00507169	-0.00077224	0.0236458	0.0050208	0.0289828	0.930481	0.999693	FALSE
325	function connectivity	Severity	Visual-Visual	163	-0.0254406	0.00141843	-0.0120111	-0.0352447	-0.0155475	-0.0300529	-0.0380141	-0.00438517	0.0262861	0.0796102	0.999693	FALSE
327	function connectivity	Severity	Visual-Visual	164	-0.0111096	0.0157375	0.00231395	-0.0143005	-0.00519064	0.0529821	0.0559099	0.00116903	-0.122005	0.73547	0.999693	FALSE
329	function connectivity	Severity	Visual-Visual	165	-0.00399996	0.0228612	0.00943063	0.0542689	0.00202004	0.0517658	0.00637217	0.00598697	0.0790167	0.168748	0.999693	FALSE
331	function connectivity	Severity	Visual-Visual	166	-0.0109877	0.0158685	0.00244038	-0.00473054	0.00784758	0.0068092	0.00572597	-0.00254484	0.0641869	0.721693	0.999693	FALSE
333	function connectivity	Severity	Visual-Visual	167	-0.0271263	-0.000255519	-0.0136909	0.00255989	-0.0205195	-0.0318972	0.0208659	-0.00990692	-0.0916535	0.0457992	0.999693	FALSE
335	function connectivity	Severity	Visual-Visual	168	-0.00129113	0.0387213	0.0187151	0.033435	0.0358278	0.0173873	0.0191317	0.00272847	-0.012138	0.066732	0.999693	FALSE
337	function connectivity	Severity	Visual-Visual	169	-0.0133033	0.0135604	0.000128547	-0.0283955	-9.76e-05	0.0140071	-0.0299461	0.00266265	0.0510298	0.985035	0.999693	FALSE
339	function connectivity	Severity	Visual-Somatomotor	170	-0.0152256	0.0116629	-0.00178135	-0.0562593	0.0095	0.0222917	-0.0305235	-0.00573636	0.00336093	0.7951	0.999693	FALSE
341	function connectivity	Severity	Visual-Somatomotor	171	-0.017912	0.0142212	-0.0018454	-0.0503548	0.0122791	0.00611279	-0.0363999	-0.00736027	0.118032	0.821886	0.999693	FALSE
343	function connectivity	Severity	Visual-Somatomotor	172	-0.0137985	0.0130584	-0.000370051	0.0218062	-0.00362187	-0.0349227	-0.0119459	0.00406444	0.0416037	0.956926	0.999693	FALSE
345	function connectivity	Severity	Visual-Somatomotor	173	-0.00572927	0.0211268	0.00769878	0.0369148	0.00363666	-0.0348789	0.0431857	0.0101381	-0.0182628	0.261133	0.999693	FALSE
347	function connectivity	Severity	Visual-Somatomotor	174	-0.0160395	0.0108118	-0.00261388	-0.0405031	-0.0096944	0.0267576	0.0340356	-0.00089777	-0.00545127	0.702764	0.999693	FALSE
349	function connectivity	Severity	Visual-Somatomotor	175	-0.00565478	0.0212016	0.0077734	0.0272462	0.00754059	0.0429717	-0.00929008	0.00417342	0.0171732	0.256544	0.999693	FALSE
351	function connectivity	Severity	Visual-Somatomotor	176	-0.0238354	0.00302475	-0.0104053	-0.0212915	-0.0131349	-0.0251669	-0.000628978	-0.00726057	0.00504653	0.128879	0.999693	FALSE
353	function connectivity	Severity	Visual-Somatomotor	177	-0.0276106	-0.0007402	-0.0141754	0.021575	-0.0155496	-0.0733547	-0.00308976	-0.0104041	-0.0339662	0.038645	0.999693	FALSE
355	function connectivity	Severity	Visual-Somatomotor	178	-0.0135288	0.0133177	-0.000105524	-0.0311808	0.0109041	-0.0112675	0.0065507	-0.00453351	-0.0180794	0.987707	0.999693	FALSE
357	function connectivity	Severity	Visual-Somatomotor	179	-0.0233085	0.0127497	-0.00527941	0.0172436	0.00906387	-0.0251775	-0.00550933	-0.0178987	0.0302187	0.566014	0.999693	FALSE
359	function connectivity	Severity	Visual-Somatomotor	180	-0.00283393	0.0240185	0.0105923	0.083625	0.0138221	-0.0110337	0.0269844	0.006106	-0.133222	0.12204	0.999693	FALSE
361	function connectivity	Severity	Visual-Somatomotor	181	-0.0133244	0.0135259	0.00010076	-0.0303021	0.0100826	0.0169448	-0.00717469	-0.00479817	-0.0529852	0.988263	0.999693	FALSE
363	function connectivity	Severity	Visual-Somatomotor	182	-0.016484	0.0231662	0.00334113	-0.0148775	-0.0145253	-0.00717452	0.0394904	0.0158485	0.0354268	0.741163	0.999693	FALSE
365	function connectivity	Severity	Visual-Somatomotor	183	-0.0080672	0.0187876	0.00536019	-0.00240955	0.00776298	0.0420023	-0.0650973	0.00758491	-0.0613871	0.433971	0.999693	FALSE
367	function connectivity	Severity	Visual-Somatomotor	184	-0.0258713	0.0182973	-0.00378702	-0.013953	0.0208074	-0.00709403	-0.0283967	-0.0167948	0.00810989	0.736799	0.999693	FALSE
369	function connectivity	Severity	Visual-Somatomotor	185	-0.0104782	0.0216847	0.00560325	0.0168929	0.0211639	-0.00422888	-0.0117424	-0.00150744	-0.0957156	0.494665	0.999693	FALSE
371	function connectivity	Severity	Visual-Somatomotor	186	0.00117654	0.028036	0.0146063	-0.0563227	0.00637394	0.0310149	0.0379876	0.0212004	0.0627673	0.0330339	0.999693	FALSE
373	function connectivity	Severity	Visual-Somatomotor	187	-0.034816	0.0192252	-0.00779541	-0.0265845	-0.0266067	0.0619411	-0.0279629	-0.0164682	0.0962144	0.57177	0.999693	FALSE
375	function connectivity	Severity	Visual-Somatomotor	188	-0.00912947	0.0188862	0.00487839	0.0326253	0.0148227	0.0107756	0.00889954	-0.00344612	-0.11466	0.494873	0.999693	FALSE
377	function connectivity	Severity	Visual-Somatomotor	189	-0.0200759	0.00677869	-0.00664862	0.0407326	-0.003883	-0.0140979	0.0201084	-0.0143232	0.0355352	0.331803	0.999693	FALSE
379	function connectivity	Severity	Visual-Somatomotor	190	-0.0196972	0.00739354	-0.00615184	-0.00279933	-0.0191976	0.0036851	0.0396293	-0.00217819	-0.00697792	0.373387	0.999693	FALSE
381	function connectivity	Severity	Visual-Somatomotor	191	-0.00735436	0.0194954	0.00607051	-0.0282376	0.00668605	-0.0313153	-0.00573817	0.0127203	0.0275813	0.375475	0.999693	FALSE
383	function connectivity	Severity	Visual-Somatomotor	192	-0.0276626	0.0243334	-0.00166458	-0.0283633	0.00961564	-0.0437939	-0.0327039	0.0248046	-0.00644948	0.900135	0.999693	FALSE
385	function connectivity	Severity	Visual-Somatomotor	193	-0.014712	0.0125784	-0.00106683	0.00195203	0.00998469	-0.0359921	0.00764988	-0.00753626	0.0817518	0.878211	0.999693	FALSE
387	function connectivity	Severity	Visual-Dorsal Attention	194	-0.0219251	0.0333539	0.00571441	-0.0387745	0.00979729	-0.0560123	0.0582214	0.015511	0.0935656	0.685317	0.999693	FALSE
389	function connectivity	Severity	Visual-Visual	195	-0.00687844	0.0248869	0.00900424	0.048982	0.0124396	0.0525934	0.00135533	-0.00257522	-0.0389247	0.266505	0.999693	FALSE
391	function connectivity	Severity	Visual-Dorsal Attention	196	-0.0190331	0.00782011	-0.00560652	0.0810681	-0.0112619	0.00600231	-0.0443311	-0.00440451	-0.110037	0.41312	0.999693	FALSE
393	function connectivity	Severity	Visual-Visual	197	-0.0136277	0.0171083	0.00174028	-0.0443454	-0.0109338	0.0420989	0.0172583	0.00714312	0.0691027	0.824355	0.999693	FALSE
395	function connectivity	Severity	Visual-Dorsal Attention	198	-0.0603571	0.0130991	-0.023629	-0.103564	0.0145482	-0.037614	-0.0459318	0.00510737	-0.0255109	0.207329	0.999693	FALSE
397	function connectivity	Severity	Visual-Dorsal Attention	199	-0.0213296	0.00552353	-0.00790305	0.0266079	-0.0114626	0.0266714	0.0177588	-0.0125432	-0.0797237	0.24864	0.999693	FALSE
399	function connectivity	Severity	Visual-Dorsal Attention	200	-0.0164423	0.0104033	-0.0030195	-0.0526317	-0.000843228	0.0144412	0.000981515	-0.00360831	0.0366703	0.659286	0.999693	FALSE
401	function connectivity	Severity	Visual-Dorsal Attention	201	-0.0078051	0.0295723	0.0108836	0.0139296	-0.00310244	0.00641174	-0.0106091	0.0256575	0.0474355	0.2537	0.999693	FALSE
403	function connectivity	Severity	Visual-Somatomotor	202	-0.00152275	0.0253323	0.0119048	0.0412692	0.0128466	0.0373454	-0.013457	0.00634552	0.143973	0.0822646	0.999693	FALSE
405	function connectivity	Severity	Visual-Dorsal Attention	203	-0.013373	0.0134754	5.12e-05	0.00783613	0.0015068	-0.0416159	-0.0262646	0.00526356	-0.0175064	0.994036	0.999922	FALSE
407	function connectivity	Severity	Visual-Dorsal Attention	204	-0.0149884	0.0163672	0.000689401	0.0306659	-0.0134115	0.017763	-0.0230285	0.00793872	0.0342105	0.931319	0.999693	FALSE
409	function connectivity	Severity	Visual-Somatomotor	205	-0.032699	0.000834855	-0.0159321	0.00428779	-0.0277548	0.0135527	-0.0696105	-0.00743442	0.0163527	0.0625504	0.999693	FALSE
411	function connectivity	Severity	Visual-Dorsal Attention	206	-0.0201093	0.00674362	-0.00668285	0.00960908	-0.00232679	-0.0194482	-0.0319378	-0.00634167	-0.0749205	0.329289	0.999693	FALSE
413	function connectivity	Severity	Visual-Dorsal Attention	207	-0.0131452	0.0137202	0.000287511	0.0621855	-0.00845923	-0.0122953	0.0189556	0.000198105	0.0774492	0.966538	0.999693	FALSE
415	function connectivity	Severity	Visual-Dorsal Attention	208	-0.019793	0.00706193	-0.00636555	0.0168904	-0.0038089	-0.0164211	0.0419635	-0.0139047	0.0513094	0.352807	0.999693	FALSE
417	function connectivity	Severity	Visual-Dorsal Attention	209	-0.0151497	0.0492999	0.0170751	-0.0210371	-0.00195626	0.0864509	0.0301947	-0.00512152	0.106217	0.299022	0.999693	FALSE
419	function connectivity	Severity	Visual-Ventral Attention	210	-0.0110922	0.0157875	0.00234763	0.0284351	0.00761178	-0.0619707	0.0143727	0.00215338	0.0113444	0.732079	0.999693	FALSE
421	function connectivity	Severity	Visual-Ventral Attention	211	-0.0137592	0.0130882	-0.000335487	0.00348857	0.00474264	-0.0170907	0.0183133	-0.00276587	-0.0738936	0.960932	0.999693	FALSE
423	function connectivity	Severity	Visual-Ventral Attention	212	-0.0067865	0.0220454	0.00762943	0.0699053	0.0165058	0.00222549	-0.0341488	0.000250875	0.0153129	0.299604	0.999693	FALSE
425	function connectivity	Severity	Visual-Ventral Attention	213	-0.0249148	0.00194067	-0.0114871	0.0260211	-0.0216396	-0.00769757	0.0333128	-0.0102282	-0.0816156	0.0936019	0.999693	FALSE
427	function connectivity	Severity	Visual-Ventral Attention	214	-0.024281	0.00257297	-0.010854	-0.0704331	-0.0178588	0.0371513	-0.0130793	-0.00675294	0.0185987	0.113107	0.999693	FALSE
429	function connectivity	Severity	Visual-Ventral Attention	215	-0.0143557	0.0124958	-0.000929929	0.0049425	-0.00900385	-0.00894963	0.0678779	-0.00184717	0.0636781	0.892014	0.999693	FALSE
431	function connectivity	Severity	Visual-Ventral Attention	216	-0.0126576	0.0141968	0.000769605	0.0627931	0.002877	0.0120217	-0.0365404	-0.00424694	0.0534242	0.910555	0.999693	FALSE
433	function connectivity	Severity	Visual-Ventral Attention	217	-0.0296875	0.00831325	-0.0106871	-0.0449522	-0.0179953	-0.0262972	-0.0337995	0.00636267	0.0574004	0.270279	0.999693	FALSE
435	function connectivity	Severity	Visual-Ventral Attention	218	-0.0166295	0.0102228	-0.00320332	-0.036335	0.00731849	-0.0160603	0.00160291	-0.00603801	-0.0674735	0.640053	0.999693	FALSE
437	function connectivity	Severity	Visual-Ventral Attention	219	-0.0165464	0.0103086	-0.00311893	-0.0121412	-0.0129429	0.0485809	-0.00661247	-0.000445603	-0.0140564	0.648923	0.999693	FALSE
439	function connectivity	Severity	Visual-Ventral Attention	220	-0.00721311	0.019634	0.00621047	0.0480441	-0.00378974	0.0184701	0.0634265	0.00547676	-0.0855583	0.36452	0.999693	FALSE
441	function connectivity	Severity	Visual-Ventral Attention	221	-0.00240252	0.0244488	0.0110232	0.0104377	0.0109819	0.0302634	0.0141147	0.00701837	0.121517	0.107566	0.999693	FALSE
443	function connectivity	Severity	Visual-Ventral Attention	222	-0.0161353	0.0107175	-0.00270889	-0.0150506	-0.00693145	-0.00250963	-0.0328153	0.00214732	0.090065	0.692518	0.999693	FALSE
445	function connectivity	Severity	Visual-Ventral Attention	223	-0.0173767	0.00947401	-0.00395136	-0.0710049	-0.00315861	0.0362599	-0.0138783	-0.00415904	0.0798495	0.564036	0.999693	FALSE
447	function connectivity	Severity	Visual-Ventral Attention	224	-0.0210299	0.0058246	-0.00760267	0.0314433	-0.00367458	-0.0285215	-0.0424841	-0.00847662	0.010351	0.267105	0.999693	FALSE
449	function connectivity	Severity	Visual-Frontoparietal	225	-0.0207487	0.0262956	0.00277343	-0.0324928	-0.0217578	0.0339873	0.00872194	0.0126333	0.13659	0.817242	0.999693	FALSE
451	function connectivity	Severity	Visual-Frontoparietal	226	-0.0163808	0.0104678	-0.00295651	0.00123734	-0.00806695	0.0103262	-0.0226598	-0.0010172	0.0933576	0.665993	0.999693	FALSE
453	function connectivity	Severity	Visual-Frontoparietal	227	-0.0217496	0.0136467	-0.00405143	0.0551832	-0.0207007	-0.00149229	-0.0149259	0.00254416	-0.00786671	0.653668	0.999693	FALSE
455	function connectivity	Severity	Visual-Frontoparietal	228	-0.0184621	0.00838914	-0.00503648	0.0131558	-0.00749429	-0.0363932	-0.0251858	0.000585071	-0.0251619	0.462181	0.999693	FALSE
457	function connectivity	Severity	Visual-Frontoparietal	229	-0.0067947	0.0200546	0.00662994	0.00685261	0.00411227	0.00616065	0.00445993	0.00837018	0.020499	0.333067	0.999693	FALSE
459	function connectivity	Severity	Visual-Ventral Attention	230	-0.0187679	0.0080878	-0.00534003	0.0266141	-0.0141319	-0.0376918	0.0386771	-0.00218048	0.00392562	0.435717	0.999693	FALSE
461	function connectivity	Severity	Visual-Frontoparietal	231	-0.0273349	0.00189029	-0.0127223	-0.0197229	-0.0164607	-0.026999	-0.0288578	-0.00170053	-0.21267	0.0879294	0.999693	FALSE
463	function connectivity	Severity	Visual-Frontoparietal	232	-0.0210432	0.00581198	-0.00761561	0.00539474	0.000334421	-0.0178565	-0.0110918	-0.0123455	-0.0337898	0.266304	0.999693	FALSE
465	function connectivity	Severity	Visual-Limbic	233	-0.0124088	0.0144494	0.00102033	-0.0133878	-0.00647583	0.0345971	-0.00594621	0.00535767	-0.0539424	0.88162	0.999693	FALSE
467	function connectivity	Severity	Visual-Limbic	234	-0.0132456	0.013621	0.000187676	0.0142163	0.0015206	-0.00732908	0.0252953	-0.00288387	-0.0150842	0.978155	0.999693	FALSE
469	function connectivity	Severity	Visual-Limbic	235	-0.00788928	0.0189602	0.00553546	0.0371603	0.00189095	-0.0167814	0.00562228	0.00757025	0.0303101	0.419	0.999693	FALSE
471	function connectivity	Severity	Visual-Limbic	236	-0.0599172	0.011378	-0.0242696	-0.0794898	0.0032289	-0.0646373	-0.0486068	0.015746	-0.0201281	0.182079	0.999693	FALSE
473	function connectivity	Severity	Visual-Default	237	-0.018093	0.00876272	-0.00466514	-0.049249	-0.0133365	0.0362266	0.00385223	0.000525176	-0.048283	0.495912	0.999693	FALSE
475	function connectivity	Severity	Visual-Limbic	238	-0.0146197	0.0122299	-0.0011949	-0.0146948	-0.00114826	-0.00335584	0.076277	-0.00530905	-0.0746716	0.861512	0.999693	FALSE
477	function connectivity	Severity	Visual-Limbic	239	-0.0118646	0.0149913	0.00156332	-0.00293908	-0.00516431	0.015589	0.0114943	0.00516321	-0.0491644	0.819502	0.999693	FALSE
479	function connectivity	Severity	Visual-Limbic	240	-0.0190434	0.00781681	-0.00561331	-0.0474374	-0.00299003	0.0297479	-0.00389328	-0.00961716	0.0868601	0.412675	0.999693	FALSE
481	function connectivity	Severity	Visual-Limbic	241	-0.0315054	0.0251116	-0.00319688	-0.0336984	0.0244249	-0.0381489	-0.0481175	0.0157897	0.00363411	0.824829	0.999693	FALSE
483	function connectivity	Severity	Visual-Limbic	242	-0.011425	0.0154259	0.00200045	0.0118022	0.0129104	-0.0342546	0.00391323	-0.00232424	-0.024233	0.770255	0.999693	FALSE
485	function connectivity	Severity	Visual-Limbic	243	-0.012676	0.0141781	0.000751015	-0.0303313	0.00372205	0.0208042	0.0215363	-0.00275442	-0.0010722	0.912705	0.999693	FALSE
487	function connectivity	Severity	Visual-Dorsal Attention	244	-0.0209162	0.00593561	-0.00749027	0.0263672	-0.00951601	0.00179323	0.00228877	-0.0115174	0.0591158	0.274192	0.999693	FALSE
489	function connectivity	Severity	Visual-Dorsal Attention	245	-0.0277925	0.0472969	0.00975219	0.0432199	-0.0116281	0.00607863	0.0927983	0.00255064	-0.166007	0.610684	0.999693	FALSE
491	function connectivity	Severity	Visual-Dorsal Attention	246	0.00324823	0.0301064	0.0166773	0.0148013	0.0187487	-0.00681174	0.0461547	0.016062	-0.0287661	0.0149314	0.999693	FALSE
493	function connectivity	Severity	Visual-Dorsal Attention	247	-0.0134199	0.0134317	5.94e-06	-0.0207081	0.00959184	0.0172355	-0.000373581	-0.00683321	-0.0007467	0.999308	0.999943	FALSE
495	function connectivity	Severity	Visual-Dorsal Attention	248	-0.0170356	0.00982354	-0.00360602	-0.0429079	0.00244807	0.0022862	0.0359071	-0.00983676	0.0586809	0.598696	0.999693	FALSE
497	function connectivity	Severity	Visual-Ventral Attention	249	-0.00651548	0.0203325	0.0069085	-0.0217792	0.016783	-0.00945221	-0.0244265	0.00923419	-0.154609	0.313131	0.999693	FALSE
499	function connectivity	Severity	Visual-Frontoparietal	250	-0.0202548	0.0142801	-0.00298734	-0.0165361	-0.020363	0.00452228	0.0388821	0.00091187	0.137311	0.734548	0.999693	FALSE
501	function connectivity	Severity	Visual-Dorsal Attention	251	-0.0120233	0.0148307	0.00140372	-0.018404	0.00794884	-0.0206496	0.00315228	0.0011909	-0.0419256	0.837647	0.999693	FALSE
503	function connectivity	Severity	Visual-Frontoparietal	252	-0.0201626	0.00669609	-0.00673324	-0.0959931	-0.00861505	0.0264561	0.00468493	-0.00154935	-0.105351	0.325759	0.999693	FALSE
505	function connectivity	Severity	Visual-Frontoparietal	253	-0.0240962	0.00843024	-0.00783299	-0.0254156	-0.0151677	0.0160963	-0.056874	0.00360031	-0.0400206	0.345173	0.999693	FALSE
507	function connectivity	Severity	Visual-Frontoparietal	254	-0.0146647	0.0121888	-0.00123792	-0.0123484	-0.00674665	-0.0228113	0.0640779	0.000185113	-0.00447327	0.856599	0.999693	FALSE
509	function connectivity	Severity	Visual-Default	255	-0.0111064	0.0157456	0.0023196	-0.0252701	-0.00561533	0.00390509	0.0275708	0.00879389	-0.0692405	0.734895	0.999693	FALSE
511	function connectivity	Severity	Visual-Frontoparietal	256	-0.00723485	0.0196198	0.0061925	-0.0283551	0.00764681	0.0255843	-0.00609082	0.00765058	-0.0424949	0.366045	0.999693	FALSE
513	function connectivity	Severity	Visual-Frontoparietal	257	-0.00618268	0.0206661	0.0072417	0.0400382	0.00978327	-0.0373073	-0.023598	0.0100738	0.0155086	0.290379	0.999693	FALSE
515	function connectivity	Severity	Visual-Frontoparietal	258	-0.0184012	0.00844999	-0.00497558	-0.00658789	-0.0089175	-0.000471414	0.0181666	-0.00693736	0.136531	0.467611	0.999693	FALSE
517	function connectivity	Severity	Visual-Frontoparietal	259	-0.0247514	0.0020974	-0.011327	-0.0159186	-0.00778955	-0.0196145	-0.0052041	-0.0141799	0.0521432	0.0981796	0.999693	FALSE
519	function connectivity	Severity	Visual-Frontoparietal	260	-0.0193459	0.00751049	-0.00591771	-0.0355124	0.00689204	-0.0119193	-0.0336635	-0.0102965	0.0322119	0.387729	0.999693	FALSE
521	function connectivity	Severity	Visual-Frontoparietal	261	-0.0218145	0.0201549	-0.00082979	-0.00466433	-0.0245862	0.012985	0.0182872	0.0087271	0.0748976	0.938224	0.999693	FALSE
523	function connectivity	Severity	Visual-Frontoparietal	262	-0.0110116	0.0197361	0.00436225	0.0257346	0.0177885	-0.0215924	-0.0254963	-0.00240899	0.0673584	0.578123	0.999693	FALSE
525	function connectivity	Severity	Visual-Frontoparietal	263	-0.017194	0.00965811	-0.00376793	-0.0180031	0.00578855	-0.0197735	0.00234031	-0.00854698	0.0157789	0.582284	0.999693	FALSE
527	function connectivity	Severity	Visual-Frontoparietal	264	-0.0124914	0.0143573	0.000932923	0.0514164	0.00338587	0.0181745	-0.0622851	-0.00174938	0.0453528	0.891657	0.999693	FALSE
529	function connectivity	Severity	Visual-Default	265	-0.0214288	0.0054315	-0.00799866	-0.00108633	-0.00628311	-0.0521939	-0.0196645	-0.00375645	-0.0336296	0.243087	0.999693	FALSE
531	function connectivity	Severity	Visual-Frontoparietal	266	-0.017457	0.0155666	-0.000945171	-0.0337395	0.0150411	-0.0250204	-0.0350311	0.00235924	-0.120051	0.910671	0.999693	FALSE
533	function connectivity	Severity	Visual-Default	267	-0.0169722	0.00988439	-0.00354388	-0.000697081	-0.00764435	-0.0053079	0.00260937	-0.000584216	-0.0437107	0.604976	0.999693	FALSE
535	function connectivity	Severity	Visual-Frontoparietal	268	-0.018859	0.0125644	-0.0031473	0.0642581	-0.000892343	0.0229483	-0.0306685	-0.0138434	0.0397039	0.694605	0.999693	FALSE
537	function connectivity	Severity	Visual-Frontoparietal	269	-0.0352023	0.00490303	-0.0151496	-0.0387591	-0.0316198	0.00111466	-0.0135476	0.000587444	-0.0414512	0.138676	0.999693	FALSE
539	function connectivity	Severity	Visual-Default	270	-0.0126459	0.0142065	0.00078029	0.0202808	-0.00774685	0.00547545	0.0493561	-0.000618471	0.0760146	0.909312	0.999693	FALSE
541	function connectivity	Severity	Visual-Default	271	-0.0319473	-0.00509044	-0.0185189	-0.0135505	-0.00817002	-0.0504131	-0.0499539	-0.0188706	-0.095442	0.00687282	0.999693	FALSE
543	function connectivity	Severity	Visual-Default	272	-0.00914922	0.017725	0.00428788	0.00291955	0.0130371	-0.00863705	-0.0111942	0.00093684	0.0031411	0.531683	0.999693	FALSE
545	function connectivity	Severity	Visual-Default	273	-0.0198639	0.00699787	-0.00643302	-0.0311031	-0.00917283	0.0111191	-0.0177005	-0.00355893	-0.00492367	0.34785	0.999693	FALSE
547	function connectivity	Severity	Visual-Default	274	-0.00498594	0.0218625	0.00843826	-0.0276121	0.00241083	0.0283423	-0.00277044	0.0164344	-0.119557	0.217947	0.999693	FALSE
549	function connectivity	Severity	Visual-Default	275	-0.0201275	0.0111626	-0.00448247	0.0343488	0.00606075	-0.0154292	-0.0042202	-0.0149262	-0.0202109	0.574423	0.999693	FALSE
551	function connectivity	Severity	Visual-Default	276	-0.0158628	0.0109936	-0.00243461	-0.0361404	-0.00549979	0.0202371	0.0347708	-0.00370884	0.0266186	0.722326	0.999693	FALSE
553	function connectivity	Severity	Visual-Default	277	-0.0134702	0.0180713	0.00230053	-0.00245159	-0.00722833	-0.0172441	-0.0230131	0.0132402	0.120879	0.77495	0.999693	FALSE
555	function connectivity	Severity	Visual-Default	278	-0.0106944	0.034178	0.0117418	0.0329016	0.0289316	0.0277867	-0.00113918	-0.00930734	-0.00537849	0.305018	0.999693	FALSE
557	function connectivity	Severity	Visual-Default	279	-0.0219152	0.013163	-0.00437612	-0.0233307	0.0115625	-0.010908	-0.0391978	-0.0126035	0.130385	0.624825	0.999693	FALSE
559	function connectivity	Severity	Visual-Default	280	-0.021675	0.00517758	-0.00824868	0.00279406	-0.00528698	0.000699369	-0.0320432	-0.0110152	0.0496064	0.228535	0.999693	FALSE
561	function connectivity	Severity	Visual-Default	281	-0.0112218	0.0156313	0.00220474	-0.0132408	0.00287914	0.0680932	0.0189294	-0.00521659	-0.00173829	0.747574	0.999693	FALSE
563	function connectivity	Severity	Visual-Default	282	-0.0112507	0.0155991	0.00217418	0.0686633	0.000330494	0.00467957	-0.0226053	-0.000922373	0.0736313	0.750925	0.999693	FALSE
565	function connectivity	Severity	Visual-Default	283	-0.0124167	0.0144362	0.00100971	0.00342335	-0.00182513	0.0425164	-0.007523	-0.000289785	-0.0258982	0.88282	0.999693	FALSE
567	function connectivity	Severity	Visual-Default	284	-0.0103379	0.0165137	0.00308791	0.0257018	0.00573497	-0.0611264	-0.00538431	0.00862784	-0.101099	0.652142	0.999693	FALSE
569	function connectivity	Severity	Visual-Default	285	-0.0203785	0.00647398	-0.00695227	0.00137191	-0.00311158	0.0361031	-0.00510069	-0.0145275	-0.0258973	0.310157	0.999693	FALSE
571	function connectivity	Severity	Visual-Default	286	-0.00914342	0.0177055	0.00428102	-0.00180151	0.00266459	0.00611734	0.00161562	0.00518383	0.0468855	0.531953	0.999693	FALSE
573	function connectivity	Severity	Visual-Default	287	-0.00830974	0.0185457	0.00511798	0.0363509	0.00840396	-0.0195808	-0.0133194	0.0046957	-0.00304217	0.455039	0.999693	FALSE
575	function connectivity	Severity	Visual-Frontoparietal	288	-0.0103753	0.0306934	0.010159	0.0782696	0.0205077	0.000384106	0.0164708	-0.00424229	-0.131836	0.332217	0.999693	FALSE
577	function connectivity	Severity	Visual-Default	289	-0.00826563	0.0339199	0.0128272	0.0145117	-0.0071418	0.0134615	0.0819575	0.0161089	-0.0330573	0.233295	0.999693	FALSE
579	function connectivity	Severity	Visual-Default	290	-0.00116397	0.0256887	0.0122624	0.0818127	0.0133344	0.0151514	-0.0136013	0.00633434	0.122232	0.073446	0.999693	FALSE
581	function connectivity	Severity	Visual-Default	291	-0.0154203	0.011433	-0.00199367	0.016636	-0.0047254	-0.0167178	0.0344033	-0.000290541	-0.166916	0.771031	0.999693	FALSE
583	function connectivity	Severity	Visual-Visual	292	-0.0109532	0.0159013	0.00247402	-0.0258808	0.00530801	0.0154668	0.000437277	0.00213991	-0.0381152	0.718003	0.999693	FALSE
585	function connectivity	Severity	Visual-Default	293	-0.00859736	0.0182573	0.00482999	-0.0103602	0.0114265	-0.0317229	0.0183311	0.00320959	0.0546115	0.480795	0.999693	FALSE
587	function connectivity	Severity	Visual-Default	294	-0.0025938	0.0242664	0.0108363	0.0368457	0.0201649	-0.02709	-0.00774659	0.00773168	0.0166447	0.11378	0.999693	FALSE
589	function connectivity	Severity	Visual-Somatomotor	295	-0.00953394	0.0245005	0.0074833	-0.00334852	-0.00423949	-0.00125857	-0.00139183	0.0205293	0.0307328	0.388748	0.999693	FALSE
591	function connectivity	Severity	Visual-Default	296	-0.0172619	0.00959955	-0.00383118	0.0498915	-0.00103802	-0.0264639	0.000967377	-0.00772784	-0.0143155	0.576101	0.999693	FALSE
593	function connectivity	Severity	Visual-Ventral Attention	297	-0.0185029	0.0211951	0.00134609	-0.0111675	-0.00821964	-0.0148878	-0.0227857	0.020235	0.0153516	0.894258	0.999693	FALSE
595	function connectivity	Severity	Visual-Somatomotor	298	-0.00849808	0.0183558	0.00492887	0.0172021	0.0040191	0.0230105	-0.0184972	0.00256172	0.137904	0.471846	0.999693	FALSE
597	function connectivity	Severity	Visual-Default	299	-0.0150248	0.0118354	-0.00159469	0.0741556	-0.00861634	-0.00807024	0.0127183	-0.00285461	-0.00338578	0.815973	0.999693	FALSE
599	function connectivity	Severity	Visual-Visual	300	-0.0241775	0.00271137	-0.0107331	-0.0799232	-0.0068758	-0.0354698	-0.0559563	-0.00425437	0.118731	0.117655	0.999693	FALSE
601	function connectivity	Severity	Visual-Visual	301	-0.0139526	0.0129494	-0.00050159	-0.0231209	-0.00815887	0.0158861	0.0441083	-0.00047492	0.0910081	0.941736	0.999693	FALSE
603	function connectivity	Severity	Visual-Visual	302	-0.00597544	0.0208819	0.00745323	0.0190734	0.0100171	0.0277858	0.00482844	0.000616597	0.145383	0.276672	0.999693	FALSE
605	function connectivity	Severity	Visual-Visual	303	-0.0216388	0.0306717	0.00451643	0.0330664	-0.0191677	-0.0396547	0.0492685	0.0171702	0.0319508	0.73503	0.999693	FALSE
607	function connectivity	Severity	Visual-Visual	304	-0.0370942	0.0217097	-0.00769223	-0.0736077	-0.0116565	0.0366742	-0.0372435	0.0181366	-0.0444404	0.608111	0.999693	FALSE
609	function connectivity	Severity	Visual-Visual	305	-0.048474	0.018582	-0.014946	-0.0751355	0.0148071	0.0088108	-0.0792995	-0.00250131	0.0341158	0.382278	0.999693	FALSE
611	function connectivity	Severity	Visual-Visual	306	-0.00321865	0.0297395	0.0132604	-0.000207534	0.00181877	0.0157559	-0.00232832	0.0253298	0.0270692	0.114761	0.999693	FALSE
613	function connectivity	Severity	Visual-Visual	307	-0.0220709	0.004797	-0.00863694	0.0273837	-0.0118075	-0.0560274	-0.00784768	-0.00293837	-0.0896497	0.207634	0.999693	FALSE
615	function connectivity	Severity	Visual-Visual	308	-0.028962	0.0107617	-0.00910015	-0.00460633	0.00481566	-0.0114284	0.0169941	-0.0263166	-0.0187406	0.369185	0.999693	FALSE
617	function connectivity	Severity	Visual-Visual	309	-0.020115	0.0182611	-0.000926945	0.0282064	0.00582999	-0.0135376	0.0376637	-0.0179729	0.0412545	0.924567	0.999693	FALSE
619	function connectivity	Severity	Visual-Visual	310	-0.0516918	0.0147393	-0.0184763	-0.022907	-0.00204644	-0.0759227	-0.020466	0.0193629	-0.133767	0.275608	0.999693	FALSE
621	function connectivity	Severity	Visual-Visual	311	-0.00387701	0.0294782	0.0128006	-0.00858926	0.0256919	0.00713163	0.0531201	0.00318292	-0.0805249	0.132495	0.999693	FALSE
623	function connectivity	Severity	Visual-Visual	312	-0.0154432	0.0136393	-0.000901943	0.0136431	0.00851841	0.0351299	-0.0216981	-0.00935799	-0.0997815	0.90324	0.999693	FALSE
625	function connectivity	Severity	Visual-Visual	313	-0.0204407	0.00642591	-0.00700741	0.0713661	-0.0131332	-0.0019349	-0.00194531	-0.00867083	-0.0491138	0.30659	0.999693	FALSE
627	function connectivity	Severity	Visual-Visual	314	-0.0377646	0.018065	-0.00984984	0.0275386	0.00198474	-0.0885975	-0.0200073	-0.0013242	0.044775	0.489201	0.999693	FALSE
629	function connectivity	Severity	Visual-Visual	315	-0.0237367	0.0431677	0.00971549	0.0861889	-0.012508	0.0293265	0.0387164	-0.0187686	-0.0716559	0.5692	0.999693	FALSE
631	function connectivity	Severity	Visual-Visual	316	-0.0168915	0.00995977	-0.00346586	-0.0570113	-0.00484759	-0.000135445	-0.0177289	0.00229272	0.00149656	0.612878	0.999693	FALSE
633	function connectivity	Severity	Visual-Visual	317	0.000903449	0.0283287	0.0146161	0.0730492	0.0243308	-0.0122847	-0.0550439	0.0121739	0.0176197	0.0366992	0.999693	FALSE
635	function connectivity	Severity	Visual-Somatomotor	318	-0.0107777	0.0160812	0.00265174	0.0307773	-0.00381583	-0.00910923	0.0314258	0.00576288	-0.113	0.698749	0.999693	FALSE
637	function connectivity	Severity	Visual-Somatomotor	319	-0.0228457	0.00400809	-0.00941883	-0.0173597	-0.00168876	0.0179438	0.0076731	-0.0177832	-0.0495113	0.169165	0.999693	FALSE
639	function connectivity	Severity	Visual-Somatomotor	320	-0.0114363	0.0154175	0.00199057	0.0174277	0.0086481	-0.024442	-0.0151777	-0.000114767	0.0305644	0.77138	0.999693	FALSE
641	function connectivity	Severity	Visual-Somatomotor	321	-0.0117575	0.0150982	0.00167034	-0.041597	-0.00262711	0.0562851	-0.0347234	0.00571853	-0.0206548	0.807379	0.999693	FALSE
643	function connectivity	Severity	Visual-Somatomotor	322	-0.00550068	0.0230448	0.00877207	0.0162272	0.0207651	0.00333463	0.00975265	0.000907401	-0.0437427	0.228358	0.999693	FALSE
645	function connectivity	Severity	Visual-Somatomotor	323	-0.0210687	0.00580126	-0.00763371	-0.0139689	-0.0197724	0.00891719	0.00412902	-0.00155726	0.00203075	0.265431	0.999693	FALSE
647	function connectivity	Severity	Visual-Somatomotor	324	-0.0192019	0.0203704	0.000584246	0.0229162	-0.0185387	-0.0178024	0.0593286	0.00338692	0.0467603	0.953849	0.999693	FALSE
649	function connectivity	Severity	Visual-Somatomotor	325	-0.0190686	0.00778814	-0.00564025	-0.0288887	-0.00319162	-0.00625612	-0.00780083	-0.00580124	0.0209584	0.410376	0.999693	FALSE
651	function connectivity	Severity	Visual-Somatomotor	326	-0.00205713	0.0247992	0.011371	0.0371202	0.000688448	0.040399	0.0613651	0.0101693	-0.0172834	0.0969733	0.999693	FALSE
653	function connectivity	Severity	Visual-Somatomotor	327	-0.0156841	0.0111775	-0.00225333	0.00791687	-0.00167079	0.0363073	-0.0200837	-0.00667881	0.0447809	0.742284	0.999693	FALSE
655	function connectivity	Severity	Visual-Somatomotor	328	-0.0332373	0.00558965	-0.0138238	-0.0209866	-0.0219468	-0.0598068	0.00551781	0.00215984	-0.0335989	0.162824	0.999693	FALSE
657	function connectivity	Severity	Visual-Somatomotor	329	-0.0109109	0.0295128	0.00930094	-0.0247212	-0.00434794	-0.00407033	0.0888268	0.0133425	0.0247614	0.367098	0.999693	FALSE
659	function connectivity	Severity	Visual-Somatomotor	330	-0.0471308	0.010561	-0.0182849	-0.076258	0.0121495	-0.00211372	-0.0462376	-0.00611311	-0.141921	0.214095	0.999693	FALSE
661	function connectivity	Severity	Visual-Somatomotor	331	-0.0365357	0.0139622	-0.0112867	-0.0253599	-0.0158968	-0.0508176	-0.00703526	0.0177791	-0.0910556	0.380954	0.999693	FALSE
663	function connectivity	Severity	Visual-Somatomotor	332	-0.0158271	0.0110276	-0.00239975	-0.0335456	-0.0103099	-0.0073356	0.018246	0.00517492	-0.0596446	0.726122	0.999693	FALSE
665	function connectivity	Severity	Visual-Somatomotor	333	0.000196375	0.0270441	0.0136202	-0.016483	0.0135068	-0.00799533	0.0305003	0.0174786	-0.0288762	0.0467414	0.999693	FALSE
667	function connectivity	Severity	Visual-Somatomotor	334	-0.00981645	0.0170429	0.00361321	-0.0410862	0.000225245	-0.00117874	-0.000109066	0.0126997	-0.147672	0.59797	0.999693	FALSE
669	function connectivity	Severity	Visual-Somatomotor	335	-0.00993278	0.0323666	0.0112169	-0.00901797	0.0281382	0.0245154	0.0238067	-0.0070573	0.0285345	0.29858	0.999693	FALSE
671	function connectivity	Severity	Visual-Somatomotor	336	-0.019212	0.00765144	-0.00578027	0.0349681	-0.00397675	-0.0204646	0.016316	-0.0117016	0.0701495	0.398971	0.999693	FALSE
673	function connectivity	Severity	Visual-Somatomotor	337	-0.0190597	0.00779672	-0.00563149	-0.0267841	-0.00612284	0.0116622	-0.0265834	-0.00406812	0.0170562	0.411097	0.999693	FALSE
675	function connectivity	Severity	Visual-Somatomotor	338	-0.00893909	0.0179276	0.00449424	0.0615613	-0.00889111	0.0173777	0.0269102	0.00519694	0.0719714	0.512002	0.999693	FALSE
677	function connectivity	Severity	Visual-Somatomotor	339	-0.0196164	0.00723826	-0.00618908	-0.0140613	-0.0122937	-0.036108	0.0223418	-0.0013406	0.0317967	0.366309	0.999693	FALSE
679	function connectivity	Severity	Visual-Somatomotor	340	-0.0175494	0.00930174	-0.00412382	-0.0167495	-0.0128558	0.0167553	0.013975	-0.00129092	0.0268992	0.547157	0.999693	FALSE
681	function connectivity	Severity	Visual-Somatomotor	341	-0.0195447	0.00731319	-0.00611577	0.0123678	0.00244492	-0.0216633	-0.0057779	-0.0118672	-0.00817149	0.372071	0.999693	FALSE
683	function connectivity	Severity	Visual-Somatomotor	342	-0.0028348	0.0240451	0.0106052	0.0203775	0.000624216	-0.00152936	0.00436649	0.0183416	0.0271352	0.121969	0.999693	FALSE
685	function connectivity	Severity	Visual-Somatomotor	343	-0.0146157	0.0122416	-0.00118701	0.00922282	0.000414979	-0.0114439	0.00460177	-0.000970222	-0.0926187	0.862456	0.999693	FALSE
687	function connectivity	Severity	Visual-Somatomotor	344	-0.00934154	0.0175091	0.00408378	-0.0342523	0.00446725	0.00636509	0.0228639	0.0053707	-0.024962	0.551047	0.999693	FALSE
689	function connectivity	Severity	Visual-Visual	345	-0.0211416	0.0167689	-0.00218635	-0.0135095	0.0098171	-0.00631981	0.0378814	-0.0174591	0.0083973	0.821149	0.999693	FALSE
691	function connectivity	Severity	Visual-Dorsal Attention	346	-0.00661045	0.0202411	0.00681531	-0.0393541	0.00214388	0.0150447	-0.00385273	0.0121106	0.0950022	0.319768	0.999693	FALSE
693	function connectivity	Severity	Visual-Visual	347	-0.0127196	0.0141309	0.000705647	0.0190471	0.00783115	0.00428409	-0.00827476	-0.00553827	0.0178542	0.917949	0.999693	FALSE
695	function connectivity	Severity	Visual-Dorsal Attention	348	-0.0122318	0.0146331	0.00120065	0.000199008	-0.00519768	0.0106833	-0.0201913	0.00506698	0.0912801	0.860931	0.999693	FALSE
697	function connectivity	Severity	Visual-Visual	349	-0.00930834	0.0175436	0.00411765	-0.0198648	0.00831126	0.00968479	-0.000760337	0.00193143	0.0574793	0.547769	0.999693	FALSE
699	function connectivity	Severity	Visual-Dorsal Attention	350	-0.018645	0.00821217	-0.00521643	0.0277719	-0.00683017	0.00447739	-0.0172731	-0.00808881	0.091162	0.446441	0.999693	FALSE
701	function connectivity	Severity	Visual-Dorsal Attention	351	-0.0235908	0.00327073	-0.0101601	-0.035245	-0.00298388	-0.0483426	-0.0307143	-0.00806506	0.0154443	0.138164	0.999693	FALSE
703	function connectivity	Severity	Visual-Dorsal Attention	352	-0.00237581	0.0244738	0.011049	0.0245792	0.00788558	-0.022997	0.0494045	0.0132721	-0.0339254	0.106722	0.999693	FALSE
705	function connectivity	Severity	Visual-Dorsal Attention	353	-0.00643466	0.0204467	0.00700604	-0.0100345	0.0120428	-0.0316842	-0.0160854	0.00996622	0.0516782	0.30695	0.999693	FALSE
707	function connectivity	Severity	Visual-Somatomotor	354	-0.0161414	0.01072	-0.00271069	-0.0116214	-0.0067812	-0.0457794	0.0270849	0.00288573	-0.0152928	0.692418	0.999693	FALSE
709	function connectivity	Severity	Visual-Dorsal Attention	355	-0.0147769	0.0129819	-0.000897504	-0.0468225	-0.00724454	-0.0136393	0.00580872	0.00857059	-0.0221876	0.899146	0.999693	FALSE
711	function connectivity	Severity	Visual-Dorsal Attention	356	-0.0335328	0.0191772	-0.00717781	-0.0364612	0.0182708	-0.0675172	-0.0122416	-0.00153132	0.0671431	0.593481	0.999693	FALSE
713	function connectivity	Severity	Visual-Somatomotor	357	-0.0200609	0.0180109	-0.00102501	-0.0146733	0.0179573	0.00771113	-0.0288981	-0.0112667	-0.00967055	0.91595	0.999693	FALSE
715	function connectivity	Severity	Visual-Dorsal Attention	358	-0.0162404	0.0106193	-0.00281054	-0.0721842	0.00291539	-0.00784509	0.0326371	-0.00529316	0.0653323	0.68168	0.999693	FALSE
717	function connectivity	Severity	Visual-Dorsal Attention	359	-0.0203275	0.00653405	-0.00689672	-0.00209538	-0.00338268	-0.00246003	-0.0384692	-0.00544768	-0.126412	0.314202	0.999693	FALSE
719	function connectivity	Severity	Visual-Dorsal Attention	360	-0.0202026	0.0066551	-0.00677374	-0.00896789	-0.00271514	-0.0251633	-0.022076	-0.00795055	0.0925205	0.32284	0.999693	FALSE
721	function connectivity	Severity	Visual-Ventral Attention	361	-0.0131687	0.0136931	0.000262173	0.0508713	-0.000446235	-0.0486344	-0.0431229	0.00526591	0.0224625	0.969481	0.999693	FALSE
723	function connectivity	Severity	Visual-Ventral Attention	362	-0.0211589	0.00569499	-0.00773198	0.0363447	-0.00651574	0.0119592	-0.0395887	-0.0106858	-0.0410803	0.259044	0.999693	FALSE
725	function connectivity	Severity	Visual-Ventral Attention	363	-0.00571378	0.0211369	0.00771154	0.0111382	-0.00403333	-0.00232753	0.029747	0.0121076	0.170103	0.260246	0.999693	FALSE
727	function connectivity	Severity	Visual-Ventral Attention	364	-0.00743243	0.0194166	0.00599209	-0.0532999	0.0105676	-0.0110531	0.0619214	0.00464865	-0.0162798	0.381662	0.999693	FALSE
729	function connectivity	Severity	Visual-Ventral Attention	365	-0.0160078	0.0108418	-0.002583	-0.000330932	0.00966073	0.000202483	-0.0328613	-0.0080605	-0.0592717	0.706094	0.999693	FALSE
731	function connectivity	Severity	Visual-Ventral Attention	366	-0.0136259	0.0179201	0.00214711	0.0264194	0.0124705	-0.00352967	0.0189492	-0.00902283	-0.0275076	0.789622	0.999693	FALSE
733	function connectivity	Severity	Visual-Ventral Attention	367	-0.00610075	0.0476147	0.020757	0.0377875	0.00158488	0.0792522	0.0543856	0.00574863	-0.0828672	0.129834	0.999693	FALSE
735	function connectivity	Severity	Visual-Ventral Attention	368	-0.00419658	0.02266	0.00923168	0.0550937	0.0111228	0.031111	-0.0159278	0.0049442	-0.0244987	0.177839	0.999693	FALSE
737	function connectivity	Severity	Visual-Ventral Attention	369	0.000191572	0.027047	0.0136193	0.0221042	0.0198939	-0.001449	0.0119982	0.0107877	-0.017044	0.0468198	0.999693	FALSE
739	function connectivity	Severity	Visual-Ventral Attention	370	-0.0147537	0.0132159	-0.000768918	-0.0494571	-0.005135	-0.043697	0.0092665	0.00779703	0.134623	0.914183	0.999693	FALSE
741	function connectivity	Severity	Visual-Ventral Attention	371	-0.0178772	0.00898079	-0.00444821	0.01832	-0.00713487	0.0156063	-0.0197075	-0.00478275	-0.0212638	0.516198	0.999693	FALSE
743	function connectivity	Severity	Visual-Ventral Attention	372	-0.00963524	0.0172188	0.0037918	-0.00566938	0.0108894	-0.0189274	-0.00787733	0.00269519	0.0147295	0.579925	0.999693	FALSE
745	function connectivity	Severity	Visual-Frontoparietal	373	-0.013798	0.0162475	0.00122475	0.0609533	0.00233883	0.019885	0.00830782	-0.00998275	0.058587	0.873048	0.999693	FALSE
747	function connectivity	Severity	Visual-Ventral Attention	374	-0.0126935	0.0141625	0.00073449	0.000695722	0.00324052	0.0429372	-0.0139864	-0.00428888	0.0135997	0.914625	0.999693	FALSE
749	function connectivity	Severity	Visual-Ventral Attention	375	-0.00684779	0.0278784	0.0105153	-0.000469438	0.0144931	0.0639614	0.0210015	-0.00271951	0.0112593	0.235236	0.999693	FALSE
751	function connectivity	Severity	Visual-Frontoparietal	376	0.00144252	0.0282921	0.0148673	-0.00416533	0.0178226	-0.00144809	-0.0227357	0.0171953	0.125765	0.029964	0.999693	FALSE
753	function connectivity	Severity	Visual-Limbic	377	-0.0140866	0.0127607	-0.00066295	-0.000312918	0.00525727	0.000226564	-0.0160392	-0.00248181	-0.0678669	0.922888	0.999693	FALSE
755	function connectivity	Severity	Visual-Limbic	378	-0.0111859	0.0156648	0.00223948	0.0142507	0.00251647	-0.0223463	0.025524	0.00134991	0.0234898	0.743713	0.999693	FALSE
757	function connectivity	Severity	Visual-Limbic	379	-0.0128177	0.0140328	0.000607555	-0.00767156	0.00297519	-0.0128279	-0.0307097	0.00336448	0.0152222	0.929322	0.999693	FALSE
759	function connectivity	Severity	Visual-Limbic	380	-0.0117025	0.015284	0.00179076	0.0270857	0.0103249	-0.0581172	0.0461919	-0.00280015	-0.051952	0.794773	0.999693	FALSE
761	function connectivity	Severity	Visual-Limbic	381	-0.0220616	0.0477422	0.0128403	0.0364406	-0.00225839	-0.0462046	0.0939971	0.00280086	0.0319683	0.47087	0.999693	FALSE
763	function connectivity	Severity	Visual-Limbic	382	-0.0170109	0.0221611	0.0025751	0.0340118	0.00683124	-0.0179728	-0.0726408	0.0148773	-0.0379721	0.796646	0.999693	FALSE
765	function connectivity	Severity	Visual-Limbic	383	-0.011161	0.0156916	0.0022653	0.0179804	0.00589374	0.0133012	-0.0317896	-0.000506041	0.0520128	0.740882	0.999693	FALSE
767	function connectivity	Severity	Visual-Limbic	384	-0.0267646	8.82e-05	-0.0133382	-0.0198046	-0.0196274	-0.0155947	0.00500367	-0.00873532	-0.0753724	0.0515236	0.999693	FALSE
769	function connectivity	Severity	Visual-Limbic	385	-0.0157475	0.0197453	0.0019989	0.00711711	0.0185902	0.0138857	-0.042662	-0.00594696	-0.0440316	0.825276	0.999693	FALSE
771	function connectivity	Severity	Visual-Frontoparietal	386	-0.0182807	0.0206292	0.00117426	0.0546153	-0.00950752	-0.0381779	-0.0228956	0.0136021	0.0272975	0.905831	0.999693	FALSE
773	function connectivity	Severity	Visual-Frontoparietal	387	-0.0103275	0.0165296	0.00310106	0.00887584	0.00606309	0.0167751	0.0185277	-0.00196877	-0.0052871	0.650826	0.999693	FALSE
775	function connectivity	Severity	Visual-Frontoparietal	388	-0.00533729	0.0215428	0.00810276	0.011666	0.00703339	0.0342193	0.0255239	0.00413291	0.0239738	0.237354	0.999693	FALSE
777	function connectivity	Severity	Visual-Dorsal Attention	389	-0.0140237	0.0243123	0.00514426	0.00378086	-0.00782765	0.0334544	-0.0418296	0.0181517	0.027007	0.598881	0.999693	FALSE
779	function connectivity	Severity	Visual-Dorsal Attention	390	-0.0243639	0.00948924	-0.00743732	-0.0153705	0.00468824	0.00786289	-0.0181432	-0.0196746	0.071693	0.389137	0.999693	FALSE
781	function connectivity	Severity	Visual-Dorsal Attention	391	-0.00755343	0.0193515	0.00589904	-0.0545145	0.010259	0.0150028	0.0540669	0.00389611	-0.0901792	0.390085	0.999693	FALSE
783	function connectivity	Severity	Visual-Frontoparietal	392	-0.0175627	0.00929442	-0.00413413	0.0279031	-0.00502376	-0.0243426	-0.00271435	-0.00422873	0.0114425	0.546245	0.999693	FALSE
785	function connectivity	Severity	Visual-Ventral Attention	393	-0.00305531	0.0237939	0.0103693	0.0424303	0.0131365	0.00691659	0.0313397	0.00248983	0.136209	0.130052	0.999693	FALSE
787	function connectivity	Severity	Visual-Frontoparietal	394	-0.016512	0.0182249	0.000856462	0.00134504	0.0171542	-0.0105557	0.00532751	-0.00920668	-0.0586731	0.923006	0.999693	FALSE
789	function connectivity	Severity	Visual-Frontoparietal	395	-0.0191556	0.00770556	-0.00572504	0.00514315	-0.0149654	-0.0318448	0.0412701	-0.00212968	0.0419284	0.403453	0.999693	FALSE
791	function connectivity	Severity	Visual-Dorsal Attention	396	-0.0182976	0.00855779	-0.00486988	-0.0694322	-0.0123949	0.00366473	0.026119	0.00138265	0.0179292	0.477189	0.999693	FALSE
793	function connectivity	Severity	Visual-Frontoparietal	397	-0.00407383	0.0227877	0.00935694	-0.00252759	0.00690316	-0.0105407	-0.009477	0.0169202	-0.0692195	0.172107	0.999693	FALSE
795	function connectivity	Severity	Visual-Default	398	-0.0223371	0.00451377	-0.00891166	-0.0101077	-0.0128044	-0.0173351	-0.0530281	-0.000538667	-0.065515	0.193257	0.999693	FALSE
797	function connectivity	Severity	Visual-Frontoparietal	399	-0.0139469	0.0152597	0.000656352	-0.0275911	-0.00319985	-0.0324007	-0.00885192	0.0115982	-0.0162177	0.929804	0.999693	FALSE
799	function connectivity	Severity	Visual-Frontoparietal	400	-0.0303939	0.0118957	-0.0092491	-0.041121	0.0141553	-0.00656794	-0.00819941	-0.0192301	-0.0979365	0.391266	0.999693	FALSE
801	function connectivity	Severity	Visual-Frontoparietal	401	-0.0193571	0.00750044	-0.00592835	-0.00725595	-0.0155999	-0.0153917	0.00964363	-0.000145606	0.0358587	0.386898	0.999693	FALSE
803	function connectivity	Severity	Visual-Frontoparietal	402	-0.0187859	0.0080654	-0.00536026	-0.0195352	-0.00773839	-0.033246	0.0391166	-0.00393818	0.0190014	0.433906	0.999693	FALSE
805	function connectivity	Severity	Visual-Frontoparietal	403	-0.0150901	0.0117644	-0.00166282	0.0139246	0.00720962	-0.0212986	-0.0657995	-0.00156649	-0.00255024	0.808222	0.999693	FALSE
807	function connectivity	Severity	Visual-Default	404	-0.00501097	0.0218334	0.0084112	-0.0169729	0.00984123	0.032996	0.00784988	0.00892147	-0.115292	0.219357	0.999693	FALSE
809	function connectivity	Severity	Visual-Frontoparietal	405	-0.0167089	0.0101421	-0.00328343	0.0426652	-0.00462949	-0.0553483	0.00644129	0.000485465	-0.10662	0.631695	0.999693	FALSE
811	function connectivity	Severity	Visual-Frontoparietal	406	-0.0107918	0.0160683	0.00263823	0.081431	-0.00608636	-0.028153	0.0269379	0.0049347	-0.0603463	0.700223	0.999693	FALSE
813	function connectivity	Severity	Visual-Frontoparietal	407	-0.00354338	0.0233057	0.00988116	0.0158627	0.0183896	0.00334737	0.0133896	0.00330157	0.0444615	0.149123	0.999693	FALSE
815	function connectivity	Severity	Visual-Default	408	-0.0146674	0.0121916	-0.00123786	-0.0262412	-0.00335106	-0.0228764	0.0181807	0.00229533	0.0226519	0.856635	0.999693	FALSE
817	function connectivity	Severity	Visual-Default	409	-0.00632969	0.0205235	0.00709691	0.0482665	0.00220477	-0.0268381	-0.0180533	0.0133089	-0.00907145	0.300211	0.999693	FALSE
819	function connectivity	Severity	Visual-Default	410	-0.0162155	0.0123328	-0.00194135	-0.0631646	0.0114597	0.00822775	-0.0270753	-0.00496667	-0.0139682	0.789805	0.999693	FALSE
821	function connectivity	Severity	Visual-Default	411	-0.0151587	0.0116975	-0.00173061	-0.0328255	0.00555842	-0.0355451	0.0253522	-0.00188964	-0.0842933	0.800578	0.999693	FALSE
823	function connectivity	Severity	Visual-Default	412	-0.032399	0.0185187	-0.00694015	-0.0168411	0.0248489	0.000359633	-0.0457056	-0.0128984	-0.124045	0.59314	0.999693	FALSE
825	function connectivity	Severity	Visual-Default	413	-0.011537	0.0181845	0.00332373	-0.0090704	0.00773731	0.0367262	0.0286424	-0.00766797	0.0879677	0.661124	0.999693	FALSE
827	function connectivity	Severity	Visual-Default	414	-0.0108903	0.0159631	0.00253641	0.0268761	0.00456701	-0.020633	-0.0170546	0.00138162	0.116952	0.711193	0.999693	FALSE
829	function connectivity	Severity	Visual-Default	415	-0.00190825	0.0249635	0.0115276	-0.0281529	0.0149736	0.014858	-0.00386565	0.013891	-0.0378239	0.0926469	0.999693	FALSE
831	function connectivity	Severity	Visual-Default	416	-0.0229813	0.00386771	-0.00955678	-0.0143513	-0.0106338	-0.0197058	0.0400608	-0.0115377	-0.0127642	0.162931	0.999693	FALSE
833	function connectivity	Severity	Visual-Default	417	-0.0198038	0.007056	-0.00637389	-0.00420355	-0.00426702	-0.0368581	0.0471466	-0.0109481	0.0853118	0.352263	0.999693	FALSE
835	function connectivity	Severity	Visual-Default	418	-0.0318502	-0.00499474	-0.0184225	0.0347219	-0.0195907	-0.0183664	-0.0542166	-0.0184557	-0.0248905	0.00716628	0.999693	FALSE
837	function connectivity	Severity	Visual-Limbic	419	-0.0187817	0.00816891	-0.00530641	-0.0743027	0.000578222	0.0128249	-0.00940936	-0.00599015	0.00990817	0.440228	0.999693	FALSE
839	function connectivity	Severity	Visual-Default	420	-0.00778475	0.0190673	0.00564126	-0.0192815	0.0078368	0.030684	0.0410928	-0.00191114	0.143703	0.410209	0.999693	FALSE
841	function connectivity	Severity	Visual-Default	421	0.00283736	0.0297066	0.016272	0.00219279	0.02434	0.039417	0.0121489	0.0107763	-0.0501507	0.0176012	0.999693	FALSE
843	function connectivity	Severity	Visual-Default	422	-0.0187612	0.0127029	-0.00302916	0.0118424	0.00651028	0.0120281	-0.00514653	-0.0147531	0.024929	0.705887	0.999693	FALSE
845	function connectivity	Severity	Visual-Default	423	-0.0166247	0.0102344	-0.00319515	-0.0031442	-0.0106359	0.0074725	-0.022649	0.00413033	-0.0986921	0.640991	0.999693	FALSE
847	function connectivity	Severity	Visual-Default	424	-0.00507351	0.021782	0.00835422	0.0286815	0.00545881	-0.0385514	-0.0335406	0.0164468	0.0525181	0.222687	0.999693	FALSE
849	function connectivity	Severity	Visual-Default	425	-0.0117742	0.0150833	0.00165455	0.015918	0.00894896	-0.0072662	-0.0414247	0.00118349	-0.064186	0.809178	0.999693	FALSE
851	function connectivity	Severity	Visual-Default	426	-0.0173886	0.0182561	0.00043372	0.0166247	0.012286	-0.00485283	0.0285542	-0.0133171	-0.0571212	0.961958	0.999693	FALSE
853	function connectivity	Severity	Visual-Default	427	-0.0242206	0.00262761	-0.0107965	-0.000710309	-0.0148839	-0.00525254	0.0125925	-0.0108234	-0.0374495	0.114951	0.999693	FALSE
855	function connectivity	Severity	Visual-Default	428	-0.0251305	0.00172615	-0.0117022	0.022111	-0.0156907	-0.0294296	-0.0031932	-0.00819975	-0.140157	0.0876327	0.999693	FALSE
857	function connectivity	Severity	Visual-Default	429	-0.0194454	0.0337299	0.00714223	0.0531011	-0.0241829	0.0466273	-0.00714836	0.00990796	0.00478783	0.598538	0.999693	FALSE
859	function connectivity	Severity	Visual-Default	430	-0.000392699	0.0264822	0.0130447	0.00807797	0.00676001	0.025904	0.041653	0.0151563	-0.0560577	0.0570816	0.999693	FALSE
861	function connectivity	Severity	Visual-Default	431	-0.0175633	0.026824	0.00463037	-0.00428732	0.00505264	0.0560338	0.03951	-0.0146266	-0.0579272	0.682601	0.999693	FALSE
863	function connectivity	Severity	Visual-Default	432	-0.00867534	0.0181722	0.00474843	0.0105307	0.00894406	0.0025596	-0.00748585	0.00295762	-0.0131338	0.488119	0.999693	FALSE
865	function connectivity	Severity	Visual-Frontoparietal	433	-0.0107969	0.0160522	0.00262764	-0.0616853	-0.0019882	0.0379592	0.0347088	0.00477529	-0.0238064	0.701252	0.999693	FALSE
867	function connectivity	Severity	Visual-Default	434	-0.0132079	0.0136467	0.000219426	-0.0282248	0.00678077	-0.0165897	0.0385524	-0.0031072	-0.0364588	0.974449	0.999693	FALSE
869	function connectivity	Severity	Visual-Default	435	-0.0204542	0.00640096	-0.00702664	-0.0492626	-0.00170414	0.00532378	-0.0460665	-0.0076354	0.118211	0.305059	0.999693	FALSE
871	function connectivity	Severity	Visual-Default	436	-0.0211655	0.00568552	-0.00773998	0.0343217	-0.00887162	0.0352908	0.00736381	-0.0156323	-0.017784	0.258499	0.999693	FALSE
873	function connectivity	Severity	Visual-Default	437	-0.0129127	0.0139501	0.00051873	0.0214518	-0.00157578	-0.0198275	-0.02789	0.00318431	0.100902	0.939662	0.999693	FALSE
875	function connectivity	Severity	Visual-Default	438	-0.011407	0.0154473	0.00202019	0.00832296	0.009051	-0.0676494	-0.00569615	0.00447455	0.00175094	0.76808	0.999693	FALSE
877	function connectivity	Severity	Visual-Default	439	-0.0177711	0.00908166	-0.00434473	-0.0241736	-0.0123615	0.0190129	0.00812081	-0.000936447	0.0069232	0.525926	0.999693	FALSE
879	function connectivity	Severity	Visual-Limbic	440	-0.0113074	0.0283277	0.00851012	0.0367773	-0.0131747	0.0225666	0.0447716	0.0129029	-0.0295088	0.399982	0.999693	FALSE
881	function connectivity	Severity	Visual-Visual	441	-0.0109824	0.0158881	0.00245289	0.0117986	0.00893453	-0.0298167	-0.0177833	0.00184554	0.0286628	0.720469	0.999693	FALSE
883	function connectivity	Severity	Visual-Visual	442	0.00214114	0.0290913	0.0156162	-0.000699955	0.0122682	0.0072096	-0.00558194	0.0204254	0.108466	0.0231231	0.999693	FALSE
885	function connectivity	Severity	Visual-Default	443	-0.012107	0.0313753	0.00963416	0.0210232	0.0119666	0.0678131	-0.0321928	-0.00576143	0.0810658	0.38511	0.999693	FALSE
887	function connectivity	Severity	Visual-Default	444	-0.0234995	0.00337319	-0.0100631	-0.0197848	-0.016243	0.0504017	0.0158646	-0.0119754	-0.0961807	0.142127	0.999693	FALSE
889	function connectivity	Severity	Visual-Default	445	-0.00891528	0.0179413	0.00451302	0.0504394	0.0104807	-0.0127939	0.0217478	-0.000998238	-0.101423	0.510082	0.999693	FALSE
891	function connectivity	Severity	Visual-Default	446	-0.0168945	0.00995454	-0.00346998	0.0222197	0.00130808	-0.0201852	0.0129332	-0.00887199	0.0249418	0.612426	0.999693	FALSE
893	function connectivity	Severity	Visual-Ventral Attention	447	-0.0139621	0.0187066	0.00237229	-0.0110806	0.00167552	0.0468733	0.0529696	-0.00900814	-0.0126989	0.775911	0.999693	FALSE
895	function connectivity	Severity	Visual-Visual	448	-0.0158319	0.0110393	-0.00239632	0.0439839	-0.0140255	0.0165573	0.0256901	-0.00221431	0.00579093	0.726661	0.999693	FALSE
897	function connectivity	Severity	Visual-Visual	449	-0.0100752	0.0346541	0.0122895	0.0493706	-0.0144337	0.0328302	0.0318468	0.0130787	0.0616407	0.281476	0.999693	FALSE
899	function connectivity	Severity	Visual-Visual	450	-0.0199706	0.00691478	-0.00652792	0.0115359	-0.00600182	0.00257036	-0.0125745	-0.00871416	-0.00249332	0.341209	0.999693	FALSE
901	function connectivity	Severity	Visual-Visual	451	-0.0100929	0.0167792	0.00334318	-0.0159046	0.00203525	-0.0107276	0.00954943	0.00384126	0.165561	0.625776	0.999693	FALSE
903	function connectivity	Severity	Visual-Visual	452	-0.0216386	0.00524249	-0.00819804	-0.0487189	-0.000383787	-0.0151945	-0.0443978	-0.00683218	-0.00837169	0.2319	0.999693	FALSE
905	function connectivity	Severity	Visual-Visual	453	-0.0201948	0.0150292	-0.00258278	0.0398303	-0.0205935	0.000776625	0.0325159	0.00115956	-0.0352036	0.773786	0.999693	FALSE
907	function connectivity	Severity	Visual-Visual	454	-0.00766331	0.0432038	0.0177702	0.0762479	0.019442	0.0452225	-0.0177698	-0.00611875	0.0805637	0.17087	0.999693	FALSE
909	function connectivity	Severity	Visual-Visual	455	-0.0196381	0.00722127	-0.0062084	-0.0539916	-0.0135895	-0.0106554	0.013713	-0.000815812	0.117711	0.364898	0.999693	FALSE
911	function connectivity	Severity	Visual-Visual	456	-0.0111031	0.0223245	0.00561072	-0.0279334	-0.00389605	0.0145252	-0.0180817	0.018221	0.0424411	0.510571	0.999693	FALSE
913	function connectivity	Severity	Visual-Visual	457	-0.00377256	0.0230897	0.00965855	0.0345794	0.00625711	0.00653887	0.0225539	0.0108	-0.0751808	0.158704	0.999693	FALSE
915	function connectivity	Severity	Visual-Visual	458	-0.0190657	0.00780184	-0.00563194	-0.00160175	-0.00217618	-0.0218041	-0.00303805	-0.005271	-0.103955	0.411254	0.999693	FALSE
917	function connectivity	Severity	Visual-Visual	459	-0.0117241	0.0328178	0.0105468	0.0670272	-0.00611859	0.0614705	-0.00434078	0.00314811	-0.0340412	0.353316	0.999693	FALSE
919	function connectivity	Severity	Visual-Visual	460	-0.0178178	0.00904841	-0.00438467	-0.0206158	0.00705488	0.0148948	-0.0223428	-0.010512	-0.0696676	0.522336	0.999693	FALSE
921	function connectivity	Severity	Visual-Visual	461	-0.00426028	0.0225901	0.0091649	-0.020098	0.00466217	0.0462596	0.0152368	0.0099198	0.0247263	0.180897	0.999693	FALSE
923	function connectivity	Severity	Visual-Visual	462	-0.0312144	-0.004356	-0.0177852	-0.111269	-0.015262	0.0263782	-0.00773186	-0.0177214	-0.0377531	0.00943949	0.999693	FALSE
925	function connectivity	Severity	Visual-Visual	463	-0.0158767	0.0109756	-0.00245055	-0.0191864	0.00193219	-0.0276844	-0.0193228	-0.00178491	0.0888622	0.720543	0.999693	FALSE
927	function connectivity	Severity	Visual-Visual	464	-0.0204102	0.0131915	-0.00360934	0.0150013	0.00953974	-0.0244506	0.0168529	-0.014249	-0.059667	0.673711	0.999693	FALSE
929	function connectivity	Severity	Visual-Visual	465	-0.0123047	0.0145614	0.00112834	0.00986529	-0.00470343	0.0166902	-0.0209807	0.00633629	-0.0899932	0.869235	0.999693	FALSE
931	function connectivity	Severity	Visual-Visual	466	-0.013638	0.0147646	0.000563265	-0.0762215	0.0135922	0.00188949	-0.020364	-0.000261127	-0.00900915	0.938036	0.999693	FALSE
933	function connectivity	Severity	Visual-Visual	467	-0.0207576	0.0196351	-0.000561296	-0.0487271	0.0210625	-0.0116718	-0.0155739	-0.00658359	0.053138	0.95656	0.999693	FALSE
935	function connectivity	Severity	Visual-Somatomotor	468	-0.0226629	0.00418821	-0.00923736	-0.0327226	-0.0150027	0.0130058	0.0123052	-0.00735003	-0.0221618	0.177485	0.999693	FALSE
937	function connectivity	Severity	Visual-Somatomotor	469	-0.0178532	0.00900215	-0.00442552	-0.0344833	-0.00619601	-0.015455	-0.00306242	-0.00037867	0.0233927	0.518299	0.999693	FALSE
939	function connectivity	Severity	Visual-Somatomotor	470	-0.0125818	0.0142827	0.000850412	0.0139082	0.00241015	0.020146	-0.057902	0.000971543	0.0509753	0.901246	0.999693	FALSE
941	function connectivity	Severity	Visual-Somatomotor	471	-0.0243543	0.0025092	-0.0109226	-0.0232069	-0.00363825	-0.0111747	-0.0526676	-0.010148	-0.0934108	0.110976	0.999693	FALSE
943	function connectivity	Severity	Visual-Somatomotor	472	-0.0187392	0.0162426	-0.00124829	0.00665571	0.0128749	0.00152503	-0.0166411	-0.0135737	0.0439896	0.888756	0.999693	FALSE
945	function connectivity	Severity	Visual-Somatomotor	473	-0.0137584	0.0297659	0.00800377	-0.0321873	-0.00710363	0.0124631	0.0601651	0.0219853	-0.0925377	0.471006	0.999693	FALSE
947	function connectivity	Severity	Visual-Somatomotor	474	-0.00582787	0.0210211	0.00759661	0.0289951	0.0118836	-0.000116694	0.00957089	0.00233404	0.0841024	0.267387	0.999693	FALSE
949	function connectivity	Severity	Visual-Somatomotor	475	-0.00518405	0.0216746	0.0082453	0.0322178	0.00713362	-0.0186803	0.0195211	0.00916058	0.000183218	0.228833	0.999693	FALSE
951	function connectivity	Severity	Visual-Somatomotor	476	-0.0342978	0.0302165	-0.00204066	0.0302342	0.0229276	-0.0761098	0.0304149	-0.0116019	-0.0331297	0.901322	0.999693	FALSE
953	function connectivity	Severity	Visual-Somatomotor	477	-0.0010928	0.0257665	0.0123369	0.0330127	0.0042701	0.037319	0.0721957	0.00893425	0.0037386	0.0717853	0.999693	FALSE
955	function connectivity	Severity	Visual-Somatomotor	478	-0.016558	0.0107966	-0.00288069	0.0089563	0.00766209	0.0118653	-0.026046	-0.0104285	-0.024111	0.67975	0.999693	FALSE
957	function connectivity	Severity	Visual-Somatomotor	479	-0.0151734	0.0116798	-0.00174682	-0.0184719	-0.00864552	0.033071	0.0387028	-0.00249548	-0.0125428	0.798728	0.999693	FALSE
959	function connectivity	Severity	Visual-Somatomotor	480	-0.00832523	0.0185235	0.00509913	0.0666443	0.00322759	-0.00427812	-0.0120703	0.00205584	0.133607	0.456589	0.999693	FALSE
961	function connectivity	Severity	Visual-Somatomotor	481	-0.0191037	0.0175897	-0.000757005	0.0149937	0.00792217	0.0280314	0.00864391	-0.0166825	-0.0379192	0.935545	0.999693	FALSE
963	function connectivity	Severity	Visual-Somatomotor	482	-0.0540047	0.022326	-0.0158394	-0.004132	-0.00443572	-0.00102907	-0.106951	0.0236043	-0.0723224	0.415976	0.999693	FALSE
965	function connectivity	Severity	Visual-Somatomotor	483	-0.0119422	0.0213449	0.00470135	0.00233777	0.010889	0.0511908	0.00894763	-0.00794577	-0.00935696	0.579828	0.999693	FALSE
967	function connectivity	Severity	Visual-Somatomotor	484	-0.0219605	0.00488973	-0.00853539	-0.05478	-0.016004	0.0255888	0.0136927	-0.00624274	0.0519666	0.212727	0.999693	FALSE
969	function connectivity	Severity	Visual-Somatomotor	485	-0.0115032	0.0153488	0.00192279	-0.0219964	0.0021743	-0.0300063	-0.0296211	0.00911333	0.0254057	0.778945	0.999693	FALSE
971	function connectivity	Severity	Visual-Somatomotor	486	-0.0144004	0.0124489	-0.000975734	-0.00894379	0.0078436	-0.0195835	-0.00373043	-0.00550881	0.065946	0.886721	0.999693	FALSE
973	function connectivity	Severity	Visual-Somatomotor	487	-0.0139118	0.0129426	-0.000484617	0.033653	-0.00469709	0.00724334	0.0209412	-0.00305326	0.0195846	0.943605	0.999693	FALSE
975	function connectivity	Severity	Visual-Somatomotor	488	0.00164584	0.0284986	0.0150722	-0.0164339	0.0156348	0.00855016	0.0118031	0.0202122	-0.117914	0.0277911	0.999693	FALSE
977	function connectivity	Severity	Visual-Somatomotor	489	-0.0264607	0.00933238	-0.00856418	-0.0377113	-0.0166287	-0.00577091	-0.0379011	0.00674537	-0.0101901	0.348287	0.999693	FALSE
979	function connectivity	Severity	Visual-Somatomotor	490	-0.0213703	0.0195704	-0.000899954	0.0444221	0.00718453	0.00880266	0.00933083	-0.0205203	-0.0273	0.931333	0.999693	FALSE
981	function connectivity	Severity	Visual-Somatomotor	491	-0.0189028	0.00794794	-0.00547744	0.0226726	-0.00801215	0.0051757	-0.0307045	-0.00446105	-0.0254396	0.423915	0.999693	FALSE
983	function connectivity	Severity	Visual-Dorsal Attention	492	-0.00969358	0.0182098	0.00425813	-0.0230222	0.0144422	0.00344452	0.0333335	-0.00370823	0.0203964	0.549713	0.999693	FALSE
985	function connectivity	Severity	Visual-Visual	493	-0.00864063	0.0182281	0.00479375	0.0108795	0.00487817	0.00281945	0.0501008	0.00147286	-0.0431675	0.484322	0.999693	FALSE
987	function connectivity	Severity	Visual-Dorsal Attention	494	-0.0278754	0.0116049	-0.00813529	-0.0389653	0.00980445	-0.0292755	0.0227071	-0.019283	-0.00741129	0.419241	0.999693	FALSE
989	function connectivity	Severity	Visual-Visual	495	-0.0123726	0.0144918	0.0010596	0.0516696	-0.00836214	-0.00243874	-0.0417367	0.00700359	0.0504718	0.877127	0.999693	FALSE
991	function connectivity	Severity	Visual-Dorsal Attention	496	-0.00968916	0.0171738	0.0037423	-0.0244944	0.00199338	0.0195257	0.0503442	0.000703896	0.0510189	0.585005	0.999693	FALSE
993	function connectivity	Severity	Visual-Dorsal Attention	497	-0.0357232	0.0171791	-0.00927206	-0.0145051	0.0118532	0.00168109	-0.0925646	-0.0088386	0.066454	0.492061	0.999693	FALSE
995	function connectivity	Severity	Visual-Dorsal Attention	498	-0.0140818	0.0179668	0.0019425	-0.0325317	-0.01068	0.00686714	0.0190812	0.0116374	0.0472681	0.812198	0.999693	FALSE
997	function connectivity	Severity	Visual-Dorsal Attention	499	-0.0194635	0.00739734	-0.0060331	-0.0223934	-0.0102087	0.0498375	0.00486274	-0.00843875	-0.0128953	0.378623	0.999693	FALSE
999	function connectivity	Severity	Visual-Somatomotor	500	-0.0204005	0.006458	-0.00697127	-0.0188854	-0.00393024	-0.011545	-0.00252784	-0.00849486	0.0165127	0.308946	0.999693	FALSE
1001	function connectivity	Severity	Visual-Dorsal Attention	501	-0.0124171	0.0144383	0.00101056	0.0684456	-0.00922325	0.0354018	-0.00838853	0.00137784	-0.0580822	0.882733	0.999693	FALSE
1003	function connectivity	Severity	Visual-Dorsal Attention	502	-0.0270712	0.0115261	-0.00777255	-0.0242445	0.0115124	-0.0388876	-0.00411626	-0.0171368	0.0438814	0.429892	0.999693	FALSE
1005	function connectivity	Severity	Visual-Somatomotor	503	-0.00139915	0.0254519	0.0120264	0.0257523	0.0218421	-0.0191268	-0.00360459	0.00690553	0.11734	0.0791388	0.999693	FALSE
1007	function connectivity	Severity	Visual-Dorsal Attention	504	-0.0156553	0.0133172	-0.00116902	-0.00171925	0.0103835	0.0198975	-0.0663888	-0.00626285	0.0268736	0.874326	0.999693	FALSE
1009	function connectivity	Severity	Visual-Dorsal Attention	505	-0.0135855	0.0265069	0.0064607	-0.0110405	0.0167096	-0.00116014	0.0451001	-0.0108417	0.123013	0.527596	0.999693	FALSE
1011	function connectivity	Severity	Visual-Dorsal Attention	506	-0.0219792	0.0153733	-0.00330292	0.0233623	0.00752545	0.0137395	-0.00283343	-0.0194283	-0.0318978	0.728875	0.999693	FALSE
1013	function connectivity	Severity	Visual-Dorsal Attention	507	-0.0440599	0.0271593	-0.00845027	0.0430873	-0.0183129	0.0621391	-0.0497002	-0.0263418	-0.114119	0.641856	0.999693	FALSE
1015	function connectivity	Severity	Visual-Ventral Attention	508	-0.0140175	0.0128476	-0.000584939	0.0169505	0.000750784	-0.00168155	0.0576684	-0.00773732	0.00435182	0.931983	0.999693	FALSE
1017	function connectivity	Severity	Visual-Ventral Attention	509	-0.00652773	0.0203231	0.00689768	0.0526471	-0.00577176	0.0176595	0.0102103	0.0102341	0.0469526	0.313941	0.999693	FALSE
1019	function connectivity	Severity	Visual-Ventral Attention	510	-3.48e-05	0.0268179	0.0133915	0.0851377	0.0108638	0.0228867	0.00304455	0.00937584	0.0305125	0.0505966	0.999693	FALSE
1021	function connectivity	Severity	Visual-Ventral Attention	511	-0.0100967	0.0167658	0.00333455	0.0221655	0.00479791	0.00392155	0.000350757	0.00285824	-0.105746	0.626545	0.999693	FALSE
1023	function connectivity	Severity	Visual-Ventral Attention	512	-0.0215815	0.0160283	-0.00277658	-0.0393528	0.00251229	-0.0335664	-0.0470198	0.0119302	0.0382344	0.772281	0.999693	FALSE
1025	function connectivity	Severity	Visual-Ventral Attention	513	-0.0174896	0.00936973	-0.00405993	0.0430977	-0.00304035	-0.0019912	-0.0532163	-0.00525925	0.0487149	0.553503	0.999693	FALSE
1027	function connectivity	Severity	Visual-Ventral Attention	514	-0.0178841	0.0134293	-0.00222737	-0.0929757	-0.00620602	-0.000737531	0.00710352	0.00689227	0.0963376	0.780375	0.999693	FALSE
1029	function connectivity	Severity	Visual-Ventral Attention	515	-0.0246712	0.00217959	-0.0112458	-0.0292909	0.000626606	-0.0348746	-0.0494065	-0.0119111	-0.0455763	0.100638	0.999693	FALSE
1031	function connectivity	Severity	Visual-Ventral Attention	516	-0.00271002	0.0241388	0.0107144	0.0353324	0.00471893	0.0177187	0.00656345	0.0122712	0.0339664	0.117747	0.999693	FALSE
1033	function connectivity	Severity	Visual-Ventral Attention	517	-0.014446	0.0124115	-0.00101725	-0.0286693	0.00290382	0.00472328	-0.0292153	-0.000709145	0.0494559	0.881971	0.999693	FALSE
1035	function connectivity	Severity	Visual-Ventral Attention	518	-0.0397	0.0178044	-0.0109478	0.0140101	-0.0236066	0.0169237	-0.0843513	0.0117153	-0.0346333	0.455495	0.999693	FALSE
1037	function connectivity	Severity	Visual-Ventral Attention	519	-0.0103476	0.0344632	0.0120578	0.0553419	-0.0144464	0.0318336	0.0183515	0.0128296	0.0909528	0.291526	0.999693	FALSE
1039	function connectivity	Severity	Visual-Ventral Attention	520	-0.013771	0.0218949	0.00406196	-0.00422147	0.0231645	-0.00691871	-0.0246553	-0.00190998	-0.0486158	0.655281	0.999693	FALSE
1041	function connectivity	Severity	Visual-Ventral Attention	521	-0.0262251	0.000629748	-0.0127977	-0.0121483	-0.0107124	-0.0152409	-0.0286563	-0.0133985	0.0279054	0.0617563	0.999693	FALSE
1043	function connectivity	Severity	Visual-Ventral Attention	522	-0.0272218	-0.000369655	-0.0137957	-0.0558128	-0.00603394	-0.0529772	-0.0547015	-0.0103086	0.088902	0.0440172	0.999693	FALSE
1045	function connectivity	Severity	Visual-Frontoparietal	523	-0.0153314	0.0115246	-0.00190341	-0.0181623	-0.00244534	-0.0304733	-0.0148905	0.00542082	-0.103656	0.781147	0.999693	FALSE
1047	function connectivity	Severity	Visual-Frontoparietal	524	-0.0228028	0.0287872	0.0029922	0.00546725	-0.00651021	0.0289808	0.0575214	-0.0231667	0.0577468	0.820148	0.999693	FALSE
1049	function connectivity	Severity	Visual-Frontoparietal	525	-0.00122617	0.0263787	0.0125763	0.0292592	0.00504777	-0.0163819	0.000117653	0.0216342	-0.026974	0.0741241	0.999693	FALSE
1051	function connectivity	Severity	Visual-Frontoparietal	526	-0.0247862	0.0245246	-0.000130769	-0.0298114	-0.0136643	0.0389511	0.0640041	-0.014352	0.00541918	0.991706	0.999902	FALSE
1053	function connectivity	Severity	Visual-Frontoparietal	527	-0.00792018	0.0189328	0.00550631	-0.0255441	0.0101771	0.00956103	0.0262132	0.00373539	-0.0705464	0.421515	0.999693	FALSE
1055	function connectivity	Severity	Visual-Ventral Attention	528	-0.00972504	0.0171341	0.00370453	-0.00959278	0.0120536	0.00689014	-0.00997122	0.00250296	-0.16235	0.588747	0.999693	FALSE
1057	function connectivity	Severity	Visual-Frontoparietal	529	-0.0198241	0.0070273	-0.00639839	0.0346157	0.00219575	-0.0296952	-0.0187769	-0.0110742	-0.0634857	0.350265	0.999693	FALSE
1059	function connectivity	Severity	Visual-Frontoparietal	530	-0.0340675	0.0116158	-0.0112258	-0.0681024	-0.0227418	0.0557417	0.00331729	-0.00967671	-0.0466593	0.335421	0.999693	FALSE
1061	function connectivity	Severity	Visual-Limbic	531	-0.0144214	0.0124278	-0.000996782	-0.00812095	-0.00505142	-0.00947178	0.00285035	0.00246009	0.0257798	0.884294	0.999693	FALSE
1063	function connectivity	Severity	Visual-Limbic	532	-0.025214	0.0016409	-0.0117865	0.0151586	-0.018102	-0.031391	-0.000368234	-0.00893214	0.0225099	0.0853514	0.999693	FALSE
1065	function connectivity	Severity	Visual-Limbic	533	-0.0136146	0.0171526	0.001769	0.0388234	-0.0079093	-0.0314622	0.0202616	0.0107066	-0.122546	0.821683	0.999693	FALSE
1067	function connectivity	Severity	Visual-Limbic	534	-0.0222956	0.0204975	-0.000899032	-0.0180831	0.0203822	0.0189443	-0.0228315	-0.0146665	-0.0330132	0.934366	0.999693	FALSE
1069	function connectivity	Severity	Visual-Default	535	-0.00784315	0.0190108	0.00558382	0.0721644	0.0026587	-0.0282256	0.0020805	0.00758515	-0.0638757	0.415025	0.999693	FALSE
1071	function connectivity	Severity	Visual-Limbic	536	-0.00810779	0.0187552	0.00532369	-0.0262249	-0.00114257	0.0563609	-0.00798004	0.00687127	0.0751737	0.437247	0.999693	FALSE
1073	function connectivity	Severity	Visual-Limbic	537	-0.0173188	0.00953076	-0.00389404	-0.00965349	-0.0080807	-0.0153176	0.0231508	0.00160342	-0.197973	0.569686	0.999693	FALSE
1075	function connectivity	Severity	Visual-Limbic	538	-0.0194316	0.0127361	-0.00334775	-0.00486926	0.0104816	-0.014502	0.0035266	-0.0131122	-0.0068716	0.683307	0.999693	FALSE
1077	function connectivity	Severity	Visual-Limbic	539	-0.0183476	0.0143729	-0.00198735	-0.0226795	0.0123685	-0.014833	0.00945258	-0.0113496	0.0327764	0.811815	0.999693	FALSE
1079	function connectivity	Severity	Visual-Limbic	540	-0.00587432	0.0209888	0.00755726	-0.00368276	0.00452815	0.0195218	0.0357029	0.00720578	-0.011731	0.270127	0.999693	FALSE
1081	function connectivity	Severity	Visual-Limbic	541	-0.0152875	0.0115732	-0.00185719	0.0313199	-0.000329805	-0.0490372	0.0121801	-0.00106127	-0.0428486	0.786368	0.999693	FALSE
1083	function connectivity	Severity	Visual-Dorsal Attention	542	-0.00677707	0.0200795	0.00665122	0.0312093	0.00623091	0.0457813	-0.00219406	0.00369826	-0.104301	0.331649	0.999693	FALSE
1085	function connectivity	Severity	Visual-Dorsal Attention	543	-0.00163593	0.0252272	0.0117956	0.0235606	0.00373903	0.0402927	0.00388619	0.0136222	0.0494557	0.0852062	0.999693	FALSE
1087	function connectivity	Severity	Visual-Dorsal Attention	544	-0.0152269	0.0116361	-0.00179539	0.0263397	-0.000130966	0.0068572	-0.00458362	-0.00496454	-0.045833	0.79333	0.999693	FALSE
1089	function connectivity	Severity	Visual-Dorsal Attention	545	-0.00826861	0.0185876	0.00515949	0.0139278	0.0117842	0.00849055	-0.0203691	-0.000336702	0.124905	0.451403	0.999693	FALSE
1091	function connectivity	Severity	Visual-Dorsal Attention	546	-0.00188793	0.0249703	0.0115412	0.00559806	0.00928539	0.01548	0.00675715	0.0149768	-0.0712613	0.0921001	0.999693	FALSE
1093	function connectivity	Severity	Visual-Ventral Attention	547	-0.0199926	0.00686079	-0.0065659	-0.0107031	-0.00507146	-0.0363172	-0.0115203	-0.0031225	-0.047658	0.337832	0.999693	FALSE
1095	function connectivity	Severity	Visual-Frontoparietal	548	-0.00951083	0.0173504	0.00391978	0.0204537	-0.00540654	-0.0345033	0.0381805	0.0105412	-0.0148963	0.567306	0.999693	FALSE
1097	function connectivity	Severity	Visual-Dorsal Attention	549	-0.0177084	0.00915143	-0.00427847	-0.0100111	0.000396277	-0.0226286	0.0096797	-0.0069607	0.0277907	0.532364	0.999693	FALSE
1099	function connectivity	Severity	Visual-Frontoparietal	550	-0.0314701	0.00536284	-0.0130536	-0.00914729	-0.026332	-0.0380225	-0.0125443	0.00123339	0.0243509	0.164764	0.999693	FALSE
1101	function connectivity	Severity	Visual-Frontoparietal	551	-0.0192184	0.00764024	-0.0057891	-0.0280605	-0.00667355	0.0144702	0.0706183	-0.0102239	-0.11695	0.398168	0.999693	FALSE
1103	function connectivity	Severity	Visual-Frontoparietal	552	-0.0143097	0.0125401	-0.000884823	-0.0354078	0.00703975	-0.0273587	-0.0437878	-0.000190802	0.164937	0.897216	0.999693	FALSE
1105	function connectivity	Severity	Visual-Default	553	-0.0141109	0.0127414	-0.000684747	-0.0280181	0.00492995	-0.0146156	0.00170521	-0.00164543	0.0203227	0.920376	0.999693	FALSE
1107	function connectivity	Severity	Visual-Frontoparietal	554	-0.0138397	0.0237231	0.00494165	-0.0274988	-0.000229749	-0.00469617	0.00153368	0.0224641	-0.119542	0.606068	0.999693	FALSE
1109	function connectivity	Severity	Visual-Frontoparietal	555	-0.0120914	0.0147644	0.00133652	-0.0142174	0.00449452	-0.0284212	0.075192	-0.00381599	0.0564344	0.845329	0.999693	FALSE
1111	function connectivity	Severity	Visual-Frontoparietal	556	-0.00572779	0.0211288	0.00770048	-0.00630268	0.000793442	-0.00129644	0.0395459	0.00946602	0.148871	0.261036	0.999693	FALSE
1113	function connectivity	Severity	Visual-Frontoparietal	557	-0.0113163	0.0155368	0.00211022	0.0556222	-0.00543454	0.0279468	-0.0601606	0.00683639	-0.0498221	0.75805	0.999693	FALSE
1115	function connectivity	Severity	Visual-Frontoparietal	558	-0.0198814	0.0123781	-0.00375165	0.0271787	0.0062131	-0.0103236	0.00529485	-0.0156739	0.00839907	0.648482	0.999693	FALSE
1117	function connectivity	Severity	Visual-Frontoparietal	559	-0.00750064	0.0193518	0.00592556	0.0267727	-0.000861524	0.0200455	-0.0224369	0.0111594	-0.0603797	0.387029	0.999693	FALSE
1119	function connectivity	Severity	Visual-Frontoparietal	560	-0.0377894	0.0102665	-0.0137615	-0.0253661	-0.0217917	-0.0546939	-0.0215491	0.0123536	0.00385154	0.26164	0.999693	FALSE
1121	function connectivity	Severity	Visual-Frontoparietal	561	-0.0104299	0.0164328	0.00300143	-0.0385839	0.00204458	0.00218988	0.0449212	0.00384151	-0.0265862	0.661399	0.999693	FALSE
1123	function connectivity	Severity	Visual-Frontoparietal	562	-0.00549391	0.0213811	0.00794362	0.0367107	0.00865847	0.00907959	-0.0638361	0.00921501	0.135819	0.246605	0.999693	FALSE
1125	function connectivity	Severity	Visual-Default	563	-0.0149359	0.0171435	0.00110378	-0.0687686	0.00083656	-0.0118499	-0.00254478	0.0131339	-0.0484018	0.89271	0.999693	FALSE
1127	function connectivity	Severity	Visual-Frontoparietal	564	-0.0146389	0.0122159	-0.00121153	-0.0277875	-0.00219293	0.0116285	-0.0343359	0.0024322	0.0310592	0.85963	0.999693	FALSE
1129	function connectivity	Severity	Visual-Default	565	-0.0147509	0.0133822	-0.000684376	-0.0163413	0.00929678	0.0212009	-0.00677958	-0.00920426	0.0359965	0.924031	0.999693	FALSE
1131	function connectivity	Severity	Visual-Frontoparietal	566	-0.0118316	0.015022	0.00159521	-0.0116449	0.0048658	0.00644181	0.00171531	-0.000199687	0.00131509	0.815871	0.999693	FALSE
1133	function connectivity	Severity	Visual-Frontoparietal	567	-0.00990226	0.0169518	0.00352478	0.00983016	0.0033859	0.00897137	-0.0167035	0.00332276	0.0604556	0.60689	0.999693	FALSE
1135	function connectivity	Severity	Visual-Default	568	-0.0249194	0.0139804	-0.0054695	-0.0105052	0.0162749	-0.0266514	-0.0315157	-0.0112325	-0.048719	0.581523	0.999693	FALSE
1137	function connectivity	Severity	Visual-Default	569	-0.0211408	0.0294121	0.0041356	-0.0355576	-0.00462966	0.041328	0.0696766	-0.0121649	0.00889458	0.748454	0.999693	FALSE
1139	function connectivity	Severity	Visual-Default	570	-0.00595825	0.021039	0.00754038	0.0347697	-0.00468289	0.063967	-0.00410154	0.00875713	0.0286362	0.273586	0.999693	FALSE
1141	function connectivity	Severity	Visual-Default	571	-0.0108336	0.0160517	0.00260905	-0.00297832	-0.00842083	0.006956	0.0205349	0.00893603	-0.00769836	0.703644	0.999693	FALSE
1143	function connectivity	Severity	Visual-Default	572	-0.0140528	0.0173876	0.00166739	0.0505036	-0.0135076	0.0275515	0.0283035	-0.000517999	0.0625448	0.835317	0.999693	FALSE
1145	function connectivity	Severity	Visual-Default	573	-0.00841152	0.0184494	0.00501892	0.0324075	0.00604789	-0.00731941	0.0278587	0.00257551	-0.0526041	0.463904	0.999693	FALSE
1147	function connectivity	Severity	Visual-Default	574	-0.0235281	0.00332939	-0.0100994	0.0358576	-0.0190175	-0.0043453	-0.0437381	-0.0049123	-0.0217632	0.140473	0.999693	FALSE
1149	function connectivity	Severity	Visual-Default	575	-0.0222634	0.00983283	-0.00621529	-0.0289152	0.0100223	-0.0306182	-0.0180354	-0.0115943	0.0135568	0.447807	0.999693	FALSE
1151	function connectivity	Severity	Visual-Default	576	-0.0232775	0.00358405	-0.00984672	-0.0216292	-0.0153234	0.0400878	-0.032641	-0.00957579	0.0619526	0.150735	0.999693	FALSE
1153	function connectivity	Severity	Visual-Default	577	-0.0113607	0.0154868	0.00206308	-0.0145592	0.00983044	0.00145371	-0.0130642	-0.000357764	-0.0211478	0.763243	0.999693	FALSE
1155	function connectivity	Severity	Visual-Default	578	-0.0200117	0.00685201	-0.00657984	0.0312999	-0.00135684	-0.0364415	-0.0475497	-0.00484214	-0.108316	0.336992	0.999693	FALSE
1157	function connectivity	Severity	Visual-Default	579	-0.0257553	0.0288687	0.00155671	0.0825139	-0.0160815	-0.0306158	0.0377661	-0.00614769	-0.0371885	0.911051	0.999693	FALSE
1159	function connectivity	Severity	Visual-Default	580	-0.0122081	0.0146434	0.00121764	0.0312639	0.00715907	-0.0733053	-0.0141866	0.00384759	-0.00394179	0.858913	0.999693	FALSE
1161	function connectivity	Severity	Visual-Default	581	-0.0212378	0.00561549	-0.00781117	-0.0258838	-0.00241853	-0.0419335	-0.017515	-0.00552317	-0.0296294	0.254187	0.999693	FALSE
1163	function connectivity	Severity	Visual-Default	582	-0.0284198	0.00932999	-0.00954492	-0.0398958	-0.0154035	-0.0294621	-0.00356352	0.00790284	-0.111077	0.321617	0.999693	FALSE
1165	function connectivity	Severity	Visual-Default	583	-0.00790841	0.0203795	0.00623554	-0.0107078	-0.00466094	0.00820804	-0.0107505	0.0139786	0.159117	0.387547	0.999693	FALSE
1167	function connectivity	Severity	Visual-Default	584	-0.0136389	0.0132174	-0.000210764	-0.0266278	0.00162923	0.0281817	-0.0105637	-0.00354259	0.117012	0.975459	0.999693	FALSE
1169	function connectivity	Severity	Visual-Default	585	-0.0212165	0.0279321	0.00335779	-0.00345524	0.0278686	-0.0229909	-0.00379572	-0.0151622	0.126401	0.788849	0.999693	FALSE
1171	function connectivity	Severity	Visual-Frontoparietal	586	-0.00277468	0.0240765	0.0106509	0.010359	0.00750055	0.0398276	0.00804847	0.0111277	-0.0512837	0.119971	0.999693	FALSE
1173	function connectivity	Severity	Visual-Default	587	-0.00942213	0.0176386	0.00410825	-0.00131773	0.00887758	0.0351329	0.0318789	-0.005229	0.0569904	0.551772	0.999693	FALSE
1175	function connectivity	Severity	Visual-Default	588	-0.0149343	0.0231553	0.00411054	0.0571854	0.00893428	0.0153254	0.0218334	-0.0127275	-0.0512	0.672274	0.999693	FALSE
1177	function connectivity	Severity	Visual-Default	589	-0.0119492	0.0149009	0.00147585	0.0495031	0.00156749	-0.0473432	-0.020585	0.00635013	-0.0971707	0.829405	0.999693	FALSE
1179	function connectivity	Severity	Visual-Visual	590	-0.019022	0.00782674	-0.00559765	-0.00920111	-0.00560308	0.00871088	0.0221053	-0.00905842	-0.0107254	0.413781	0.999693	FALSE
1181	function connectivity	Severity	Visual-Default	591	-0.0114617	0.0153889	0.00196358	-0.00560446	-0.0062171	0.00904706	0.0147779	0.00593527	0.0306143	0.77437	0.999693	FALSE
1183	function connectivity	Severity	Visual-Default	592	-0.0669382	0.0108465	-0.0280459	-0.120286	-0.00624889	-0.0596766	-0.0249629	0.0057998	0.0501701	0.15755	0.999693	FALSE
1185	function connectivity	Severity	Visual-Somatomotor	593	-0.00345085	0.0234495	0.00999932	0.0313958	0.0192451	-0.00441767	-0.0740815	0.0076753	0.179343	0.145087	0.999693	FALSE
1187	function connectivity	Severity	Visual-Default	594	-0.020184	0.00666551	-0.00675924	-0.0235528	-0.00933437	0.0203013	0.00557664	-0.00630019	-0.0796267	0.323729	0.999693	FALSE
1189	function connectivity	Severity	Visual-Ventral Attention	595	-0.0255345	0.00132301	-0.0121058	-0.0509448	-0.0158925	-0.00612464	-0.0268245	-0.00419175	-0.116265	0.0772506	0.999693	FALSE
1191	function connectivity	Severity	Visual-Somatomotor	596	-0.0141945	0.0126768	-0.00075885	0.000926623	-8.83e-06	0.0234771	0.048476	-0.00809931	0.00163397	0.911855	0.999693	FALSE
1193	function connectivity	Severity	Visual-Default	597	-0.0062912	0.0205657	0.00713725	0.0321175	0.0049981	0.00314689	0.0393708	0.00434408	0.0125571	0.297539	0.999693	FALSE
1195	function connectivity	Severity	Visual-Visual	598	-0.0239104	0.0134488	-0.00523079	0.00207065	0.00596233	0.0321563	-0.037527	-0.0188692	0.0173174	0.583114	0.999693	FALSE
1197	function connectivity	Severity	Visual-Visual	599	-0.0138943	0.0245266	0.00531613	0.0342647	0.022965	-0.0386859	-0.00938293	-0.00206828	0.00739345	0.587554	0.999693	FALSE
1199	function connectivity	Severity	Visual-Visual	600	-0.030169	-0.00326269	-0.0167158	-0.00244275	-0.021449	-0.0274785	0.00341046	-0.0148255	-0.0273003	0.0148795	0.999693	FALSE
1201	function connectivity	Severity	Visual-Visual	601	-0.0245366	0.00822979	-0.00815339	-0.040966	0.00630174	0.00756258	-0.046585	-0.0150731	0.0574095	0.329356	0.999693	FALSE
1203	function connectivity	Severity	Visual-Visual	602	-0.0139748	0.0129611	-0.00050684	-0.0186219	0.0047516	0.00613414	-0.00721564	-0.00330299	0.0205779	0.941202	0.999693	FALSE
1205	function connectivity	Severity	Visual-Visual	603	-0.0152156	0.0116363	-0.00178966	0.0152842	-0.00594425	0.0590895	-0.0338572	-0.00279119	-0.0554822	0.793892	0.999693	FALSE
1207	function connectivity	Severity	Visual-Visual	604	-0.0132434	0.0583986	0.0225776	0.0101326	-0.000878673	0.0719599	0.0202658	-0.0126496	0.208509	0.216702	0.999693	FALSE
1209	function connectivity	Severity	Visual-Visual	605	-0.0179558	0.00892217	-0.0045168	-0.0526401	0.00437917	0.0265088	0.0141064	-0.0112565	-0.0387475	0.510063	0.999693	FALSE
1211	function connectivity	Severity	Visual-Visual	606	-0.0056217	0.0212448	0.00781155	-0.010878	0.00771531	-0.040677	0.0164334	0.0125922	0.0628077	0.254396	0.999693	FALSE
1213	function connectivity	Severity	Visual-Visual	607	-0.0148683	0.0231052	0.00411846	-0.0306154	0.011985	0.0243798	0.0509592	-0.0108212	0.0199268	0.670734	0.999693	FALSE
1215	function connectivity	Severity	Visual-Visual	608	-0.0265955	0.0518218	0.0126131	0.0988245	-0.0167373	-0.0138332	0.0631147	-0.0121315	-0.0340079	0.528363	0.999693	FALSE
1217	function connectivity	Severity	Visual-Visual	609	-0.022578	0.00430611	-0.00913594	-0.0260994	-0.0146894	0.0159932	0.0111355	-0.010078	0.103136	0.182828	0.999693	FALSE
1219	function connectivity	Severity	Visual-Visual	610	-0.0147301	0.0158564	0.00056314	0.0129908	0.0135419	-0.0204732	-0.0705686	-0.00101799	0.0669933	0.942465	0.999693	FALSE
1221	function connectivity	Severity	Visual-Visual	611	-0.0193329	0.00752947	-0.00590171	0.0334859	-0.0157723	0.00375111	-0.014231	-0.00186984	-0.0277229	0.389119	0.999693	FALSE
1223	function connectivity	Severity	Visual-Visual	612	-0.0133718	0.0135266	7.74e-05	-0.0170922	0.00890557	-0.0370557	-0.0253499	0.00172272	-0.0326628	0.991002	0.999863	FALSE
1225	function connectivity	Severity	Visual-Visual	613	-0.0148733	0.0120001	-0.00143659	0.00144412	0.00502264	-0.013631	0.0198948	-0.00812068	0.081029	0.834019	0.999693	FALSE
1227	function connectivity	Severity	Visual-Visual	614	-0.0131213	0.013748	0.000313319	-0.0384454	0.000491509	0.0391905	0.0167229	-0.00335866	0.0595334	0.963542	0.999693	FALSE
1229	function connectivity	Severity	Visual-Somatomotor	615	-0.0071902	0.0196764	0.00624312	-0.0112143	0.00379344	-0.00306989	0.0236482	0.00851376	0.020932	0.362353	0.999693	FALSE
1231	function connectivity	Severity	Visual-Somatomotor	616	-0.00353736	0.0233326	0.0098976	0.00890167	0.00242066	0.0274913	-0.00571651	0.0141887	0.0412171	0.148763	0.999693	FALSE
1233	function connectivity	Severity	Visual-Somatomotor	617	-0.00880318	0.0180706	0.00463373	0.00941266	0.00238234	-0.0319001	0.0489025	0.00610223	-0.0115031	0.499107	0.999693	FALSE
1235	function connectivity	Severity	Visual-Somatomotor	618	-0.0207047	0.00615467	-0.007275	0.00917251	0.0014139	-0.0333785	0.00473062	-0.0130361	0.00121157	0.288356	0.999693	FALSE
1237	function connectivity	Severity	Visual-Somatomotor	619	-0.0222249	0.0283585	0.00306683	0.00331312	0.0125666	0.00228593	-0.0765649	0.0224612	-0.0119186	0.812143	0.999693	FALSE
1239	function connectivity	Severity	Visual-Somatomotor	620	-0.00361348	0.0232339	0.0098102	-0.00567049	0.00459727	0.0326059	0.0195747	0.0123686	-0.0451136	0.152039	0.999693	FALSE
1241	function connectivity	Severity	Visual-Somatomotor	621	-0.0107144	0.0161403	0.00271294	0.0410105	0.0018536	0.00326244	-0.0398982	0.00504844	-0.0599949	0.692103	0.999693	FALSE
1243	function connectivity	Severity	Visual-Somatomotor	622	-0.0145983	0.0122564	-0.00117093	-0.0475825	0.00186767	0.00296162	-0.00341023	0.00234812	-0.145425	0.864288	0.999693	FALSE
1245	function connectivity	Severity	Visual-Somatomotor	623	-0.0202304	0.0502708	0.0150202	-0.0732589	0.00131043	0.0670905	0.0550703	0.0158703	0.0414904	0.403642	0.999693	FALSE
1247	function connectivity	Severity	Visual-Somatomotor	624	-0.0185666	0.00829332	-0.00513664	-0.0623229	-0.00130069	-0.0331992	0.0111291	0.000186123	-0.137844	0.453472	0.999693	FALSE
1249	function connectivity	Severity	Visual-Somatomotor	625	-0.00994666	0.0169017	0.00347753	0.0245989	-0.00219407	-0.00758855	0.0125163	0.00673338	-0.027206	0.611644	0.999693	FALSE
1251	function connectivity	Severity	Visual-Somatomotor	626	-0.0094801	0.0173691	0.0039445	0.0276398	0.00964583	-0.0198206	0.00921342	-0.000737921	0.0576694	0.56469	0.999693	FALSE
1253	function connectivity	Severity	Visual-Somatomotor	627	-0.0181058	0.0263667	0.00413045	-0.0381335	0.0164418	0.0555563	0.0144524	-0.0109759	-0.0652692	0.715806	0.999693	FALSE
1255	function connectivity	Severity	Visual-Somatomotor	628	-0.011514	0.0153376	0.00191178	-0.0450674	0.00834113	-9.3e-05	-0.0390695	0.00405926	0.0357588	0.780175	0.999693	FALSE
1257	function connectivity	Severity	Visual-Somatomotor	629	-0.00875822	0.0180953	0.00466854	0.0434078	0.00425672	-0.0193145	0.0252445	0.00332402	-0.0300023	0.495563	0.999693	FALSE
1259	function connectivity	Severity	Visual-Somatomotor	630	-0.0130864	0.0137701	0.000341862	0.030526	-0.00789506	-0.0242813	-0.0115635	0.00787731	-0.0318902	0.960204	0.999693	FALSE
1261	function connectivity	Severity	Visual-Somatomotor	631	-0.0179718	0.0203206	0.00117442	-0.0255221	0.000509808	-0.0429923	0.0174627	0.0174432	-0.0988609	0.904307	0.999693	FALSE
1263	function connectivity	Severity	Visual-Somatomotor	632	-0.00908292	0.0198242	0.00537064	0.0172886	-0.00896777	0.0137108	0.0345119	0.0103281	0.0336124	0.466441	0.999693	FALSE
1265	function connectivity	Severity	Visual-Somatomotor	633	-0.019831	0.00702533	-0.00640285	0.00817398	-0.0104678	-0.00721213	0.0193708	-0.00529823	-0.0926801	0.350018	0.999693	FALSE
1267	function connectivity	Severity	Visual-Somatomotor	634	-0.00535444	0.0214974	0.00807147	0.0259465	0.0157078	-0.0154369	-0.0400075	0.00666048	0.0831867	0.238676	0.999693	FALSE
1269	function connectivity	Severity	Visual-Somatomotor	635	-0.0124179	0.014433	0.00100754	0.0456158	0.00369624	-0.0117637	0.032274	-0.00350597	-0.121114	0.883061	0.999693	FALSE
1271	function connectivity	Severity	Visual-Somatomotor	636	-0.00169127	0.0251613	0.011735	0.0165876	0.00570201	-0.0193687	0.0607886	0.0129847	0.110576	0.0866993	0.999693	FALSE
1273	function connectivity	Severity	Visual-Somatomotor	637	-0.0101379	0.0167152	0.00328863	-0.049268	0.00756993	0.0149753	-0.0481836	0.0076205	-0.00750754	0.631182	0.999693	FALSE
1275	function connectivity	Severity	Visual-Somatomotor	638	-0.0171126	0.00973949	-0.00368655	-0.0224021	-0.00981229	-0.0218194	-0.0139408	0.00460016	0.00370053	0.590459	0.999693	FALSE
1277	function connectivity	Severity	Visual-Somatomotor	639	-0.0231527	0.00370989	-0.00972141	-0.0222026	-0.0115445	-0.0043018	0.0099335	-0.00952994	-0.0219685	0.156016	0.999693	FALSE
1279	function connectivity	Severity	Visual-Somatomotor	640	-0.0141272	0.0127174	-0.000704879	-0.014437	-0.00785349	-0.0209144	0.0689986	0.00355578	-0.1214	0.91802	0.999693	FALSE
1281	function connectivity	Severity	Visual-Somatomotor	641	-0.0103236	0.0239817	0.00682904	-0.0191353	-0.00560313	0.010774	0.0116351	0.0194579	-0.00736063	0.435198	0.999693	FALSE
1283	function connectivity	Severity	Visual-Visual	642	-0.0265206	0.00659026	-0.00996515	-0.025301	-0.022494	0.00722459	-0.0436869	-0.000498348	0.137711	0.238098	0.999693	FALSE
1285	function connectivity	Severity	Visual-Dorsal Attention	643	-0.00140256	0.025458	0.0120277	0.0548118	0.0163438	0.0104414	0.027874	0.00407399	0.0453031	0.0792115	0.999693	FALSE
1287	function connectivity	Severity	Visual-Visual	644	-0.0156349	0.0112206	-0.00220717	0.0792963	-0.00406939	-0.0191882	0.0321961	-0.00780511	-0.0223737	0.747328	0.999693	FALSE
1289	function connectivity	Severity	Visual-Dorsal Attention	645	-0.0190367	0.00781221	-0.00561222	0.0194793	-0.00294076	-0.0495583	-0.00618238	-0.00421874	-0.0399203	0.412568	0.999693	FALSE
1291	function connectivity	Severity	Visual-Visual	646	-0.0236391	0.00322833	-0.0102054	0.0169576	-0.0125158	0.00649346	0.0393683	-0.0155474	-0.068816	0.136499	0.999693	FALSE
1293	function connectivity	Severity	Visual-Dorsal Attention	647	-0.00396204	0.0228991	0.00946854	-0.03098	0.0101368	0.0355409	-0.0212758	0.00991379	0.135375	0.167042	0.999693	FALSE
1295	function connectivity	Severity	Visual-Dorsal Attention	648	-0.0199196	0.0384103	0.00924535	-0.0343752	-0.0152924	0.0709874	-0.00565794	0.0233868	0.0350372	0.534394	0.999693	FALSE
1297	function connectivity	Severity	Visual-Dorsal Attention	649	-0.00949271	0.0174434	0.00397535	-0.00793333	0.00111167	-0.00699104	-0.0448195	0.0119704	0.01944	0.562913	0.999693	FALSE
1299	function connectivity	Severity	Visual-Dorsal Attention	650	-0.0323165	0.0392609	0.00347217	0.0948083	-0.0230916	0.0191067	-0.0495717	0.00307768	-0.00760876	0.849189	0.999693	FALSE
1301	function connectivity	Severity	Visual-Somatomotor	651	-0.0108536	0.0160101	0.00257824	-0.0273295	-0.000796788	-0.0154992	0.0384876	0.00731512	-0.0770093	0.706757	0.999693	FALSE
1303	function connectivity	Severity	Visual-Dorsal Attention	652	-0.0228951	0.00397343	-0.00946081	-0.00741032	-0.00422195	-0.0387885	-0.021034	-0.00922954	-0.0122152	0.167504	0.999693	FALSE
1305	function connectivity	Severity	Visual-Dorsal Attention	653	-0.0166927	0.0254998	0.00440358	-0.0114919	0.0239786	0.0114136	0.0238272	-0.0108379	-0.0912743	0.682453	0.999693	FALSE
1307	function connectivity	Severity	Visual-Somatomotor	654	-0.020093	0.00681228	-0.00664034	-0.0309885	0.000396589	0.00980075	-0.0113968	-0.00941653	-0.101494	0.333316	0.999693	FALSE
1309	function connectivity	Severity	Visual-Dorsal Attention	655	-0.0244859	0.0327286	0.00412135	-0.0601845	0.0296719	-0.00341742	0.0566453	-0.00382715	-0.0811682	0.777663	0.999693	FALSE
1311	function connectivity	Severity	Visual-Dorsal Attention	656	-0.0211771	0.00567206	-0.00775252	0.0141849	0.00213335	-0.0396895	-0.023564	-0.0129567	0.0680671	0.257696	0.999693	FALSE
1313	function connectivity	Severity	Visual-Dorsal Attention	657	-0.0186657	0.00819774	-0.00523399	-0.0585191	-0.00808555	0.0157609	-0.0492481	0.000197851	0.121891	0.445018	0.999693	FALSE
1315	function connectivity	Severity	Visual-Ventral Attention	658	-0.0113777	0.0154837	0.00205301	-0.00629866	-0.0017318	-0.0248062	-0.0374656	0.0109778	0.0269869	0.764483	0.999693	FALSE
1317	function connectivity	Severity	Visual-Ventral Attention	659	-0.0123438	0.0145134	0.00108483	-0.0558959	0.0041918	-0.0277434	0.0371168	0.00501084	-0.111662	0.874192	0.999693	FALSE
1319	function connectivity	Severity	Visual-Ventral Attention	660	-0.010784	0.0213124	0.00526419	-0.00276005	-0.00790295	-0.0160223	0.0483982	0.0133417	0.0408426	0.52028	0.999693	FALSE
1321	function connectivity	Severity	Visual-Ventral Attention	661	-0.0201503	0.00670783	-0.00672124	0.0103411	-0.00614191	-0.0154643	-0.050487	-0.00543541	0.089025	0.326612	0.999693	FALSE
1323	function connectivity	Severity	Visual-Ventral Attention	662	-0.0139158	0.0158151	0.000949644	-0.0341795	0.0137683	0.000303262	0.0136876	-0.00662661	0.00348222	0.900359	0.999693	FALSE
1325	function connectivity	Severity	Visual-Ventral Attention	663	-0.0205084	0.00634688	-0.00708076	-0.0351097	-0.00168587	0.000349484	0.0402365	-0.0146274	0.0578302	0.30135	0.999693	FALSE
1327	function connectivity	Severity	Visual-Ventral Attention	664	-0.0177917	0.00906546	-0.00436313	0.0262636	-0.00294605	-0.0150355	4.3e-05	-0.00497951	-0.121789	0.524243	0.999693	FALSE
1329	function connectivity	Severity	Visual-Ventral Attention	665	-0.0230442	0.00380603	-0.00961907	-0.0477835	-0.00884447	0.00608134	-0.00793665	-0.00927464	0.00419398	0.160226	0.999693	FALSE
1331	function connectivity	Severity	Visual-Ventral Attention	666	-0.0195975	0.00725856	-0.00616946	0.0756677	-0.00546645	0.0123752	-0.0181227	-0.0114263	-0.143811	0.367855	0.999693	FALSE
1333	function connectivity	Severity	Visual-Ventral Attention	667	-0.0059283	0.0209253	0.00749848	-0.0206391	0.0032098	0.0341653	-0.0456313	0.0148817	-0.0234108	0.273699	0.999693	FALSE
1335	function connectivity	Severity	Visual-Ventral Attention	668	-0.0101854	0.0385935	0.0142041	0.00712227	0.00880428	-0.0286058	0.00667258	0.0414059	-0.0169908	0.253681	0.999693	FALSE
1337	function connectivity	Severity	Visual-Ventral Attention	669	-0.0203148	0.00653846	-0.00688816	-0.0118928	0.000333016	0.0324286	-0.0475483	-0.0115685	-0.0416931	0.314653	0.999693	FALSE
1339	function connectivity	Severity	Visual-Frontoparietal	670	-0.0190553	0.00779829	-0.00562852	-0.010171	0.000697106	0.00694587	0.00702029	-0.0111384	-0.0597782	0.411295	0.999693	FALSE
1341	function connectivity	Severity	Visual-Ventral Attention	671	-0.0241426	0.0143553	-0.00489363	-0.0554322	-0.0189542	0.0217586	-0.0112811	0.00709068	0.0915535	0.618288	0.999693	FALSE
1343	function connectivity	Severity	Visual-Ventral Attention	672	-0.00340033	0.0234525	0.0100261	-0.000369517	0.0026442	0.010061	0.0126476	0.0151765	0.0420876	0.143306	0.999693	FALSE
1345	function connectivity	Severity	Visual-Frontoparietal	673	-0.0133907	0.013462	3.57e-05	0.034349	0.00445538	-0.0419162	-0.0289034	0.00271287	-0.0935134	0.995846	0.999922	FALSE
1347	function connectivity	Severity	Visual-Limbic	674	-0.00834578	0.0185024	0.00507829	-0.00416651	0.0127001	-0.0101271	-0.0240773	0.0065437	-0.114897	0.458421	0.999693	FALSE
1349	function connectivity	Severity	Visual-Limbic	675	-0.0097461	0.0251572	0.00770555	0.00617354	0.0212069	0.0249766	-0.00120487	-0.00486433	0.00416967	0.386821	0.999693	FALSE
1351	function connectivity	Severity	Visual-Limbic	676	-0.0184233	0.00843311	-0.00499509	-0.0143805	-0.00422364	-0.0445826	0.0486903	-0.00516544	-0.0130251	0.465955	0.999693	FALSE
1353	function connectivity	Severity	Visual-Limbic	677	-0.021178	0.0056739	-0.00775207	-0.078536	-0.00155236	-0.0254378	0.00281197	-0.0045526	-0.0843148	0.257773	0.999693	FALSE
1355	function connectivity	Severity	Visual-Limbic	678	-0.0235109	0.01032	-0.00659547	-0.0169867	-0.0201391	0.00600746	0.0176799	0.00379383	-0.131949	0.444744	0.999693	FALSE
1357	function connectivity	Severity	Visual-Limbic	679	-0.0211719	0.00862043	-0.00627574	-0.00140379	-0.0189604	0.00968129	-0.0270569	0.00158398	0.0564868	0.408957	0.999693	FALSE
1359	function connectivity	Severity	Visual-Limbic	680	-0.0166693	0.0101755	-0.0032469	0.0328748	-0.00869985	0.0138731	-0.00132398	-0.00386906	-0.0164727	0.635416	0.999693	FALSE
1361	function connectivity	Severity	Visual-Limbic	681	-0.0205958	0.0151366	-0.00272958	0.0454776	-0.019779	0.0139944	-0.0183681	0.004423	-0.026987	0.764604	0.999693	FALSE
1363	function connectivity	Severity	Visual-Limbic	682	-0.0228693	0.0423934	0.00976209	0.0683694	-0.0194679	0.0425885	-0.0435501	0.0263182	-0.0371766	0.557641	0.999693	FALSE
1365	function connectivity	Severity	Visual-Frontoparietal	683	-0.0310302	0.017862	-0.00658414	0.0430835	0.00920142	-0.0633075	-0.0344197	0.00129889	-0.0988153	0.59758	0.999693	FALSE
1367	function connectivity	Severity	Visual-Frontoparietal	684	-0.0110732	0.0157802	0.0023535	0.00624938	0.00405384	0.0167771	-0.0194951	0.00102704	0.0153974	0.731183	0.999693	FALSE
1369	function connectivity	Severity	Visual-Frontoparietal	685	-0.0201501	0.0178201	-0.001165	-0.0485128	0.0170117	-0.0412074	0.017607	-0.00336232	0.00171006	0.904268	0.999693	FALSE
1371	function connectivity	Severity	Visual-Dorsal Attention	686	-0.00431539	0.022535	0.00910979	0.00317575	0.00145693	0.0129902	0.0160792	0.0162051	-0.127596	0.183534	0.999693	FALSE
1373	function connectivity	Severity	Visual-Dorsal Attention	687	-0.0122256	0.0146418	0.00120809	0.00852379	0.0018479	-0.0708015	0.0112913	0.00748475	-0.0455863	0.860091	0.999693	FALSE
1375	function connectivity	Severity	Visual-Dorsal Attention	688	-0.0103662	0.0164922	0.00306301	-0.000840622	0.0100436	0.0252615	0.000767702	-0.00410939	0.0332333	0.654846	0.999693	FALSE
1377	function connectivity	Severity	Visual-Frontoparietal	689	-0.0112208	0.0156354	0.00220733	0.00157529	0.000314899	0.010182	0.0161952	0.00240729	-0.0472013	0.747315	0.999693	FALSE
1379	function connectivity	Severity	Visual-Ventral Attention	690	-0.0145133	0.0133309	-0.000591246	-0.00136601	0.0122679	-0.0116811	-0.043035	-0.00565373	0.0516564	0.933664	0.999693	FALSE
1381	function connectivity	Severity	Visual-Frontoparietal	691	-0.0044986	0.0223493	0.00892535	0.0205612	0.00995102	0.020019	-0.00498913	0.0075696	-0.00274533	0.192525	0.999693	FALSE
1383	function connectivity	Severity	Visual-Frontoparietal	692	-0.0170872	0.0131885	-0.00194934	0.0280231	-0.0157321	0.00169392	-0.00763069	0.00546495	0.00566581	0.800739	0.999693	FALSE
1385	function connectivity	Severity	Visual-Dorsal Attention	693	-0.0227491	0.00626386	-0.00824262	-0.0374018	-0.00920506	-0.0597783	-0.0220744	0.00166011	0.0488073	0.265427	0.999693	FALSE
1387	function connectivity	Severity	Visual-Frontoparietal	694	-0.0166216	0.015787	-0.000417311	0.0404618	-0.0146706	0.00998882	-0.0191162	0.00760105	-0.0272769	0.959744	0.999693	FALSE
1389	function connectivity	Severity	Visual-Default	695	-0.00687375	0.019981	0.00655364	-0.000786008	0.000851516	0.0369288	-0.00710076	0.0115542	-0.137343	0.33876	0.999693	FALSE
1391	function connectivity	Severity	Visual-Frontoparietal	696	-0.00732736	0.0297524	0.0112125	0.0544776	-0.00762101	0.0113435	0.000104486	0.0179648	0.119924	0.235881	0.999693	FALSE
1393	function connectivity	Severity	Visual-Frontoparietal	697	-0.0179516	0.0141899	-0.00188083	-0.0409794	-0.00869506	0.0214956	-0.0415675	0.00944135	-0.000871068	0.818572	0.999693	FALSE
1395	function connectivity	Severity	Visual-Frontoparietal	698	-0.0131297	0.0137227	0.000296532	-0.0315065	0.00254418	0.0314718	0.0441094	-0.00525666	-0.030786	0.965472	0.999693	FALSE
1397	function connectivity	Severity	Visual-Frontoparietal	699	-0.00660299	0.0345537	0.0139754	0.0377921	0.0198184	-0.0423627	0.0747654	0.00459596	0.0287284	0.183166	0.999693	FALSE
1399	function connectivity	Severity	Visual-Frontoparietal	700	-0.0100938	0.0167577	0.00333197	-0.0083113	0.00593486	-0.0593344	0.0350108	0.00770961	-0.0886285	0.626671	0.999693	FALSE
1401	function connectivity	Severity	Visual-Default	701	-0.0228652	0.00399439	-0.0094354	-0.00764439	-0.00267627	-0.000186202	0.0151136	-0.0171699	-0.0177139	0.168507	0.999693	FALSE
1403	function connectivity	Severity	Visual-Frontoparietal	702	-0.0101477	0.0167082	0.00328023	-0.031422	-0.00129872	-0.00882919	0.00572624	0.00882786	0.078219	0.632089	0.999693	FALSE
1405	function connectivity	Severity	Visual-Frontoparietal	703	-0.0282438	0.0304912	0.00112372	0.0792632	-0.0195719	-0.0135834	-0.0321586	0.0192752	-0.065376	0.940218	0.999693	FALSE
1407	function connectivity	Severity	Visual-Frontoparietal	704	-0.012719	0.0141278	0.000704389	-0.00162873	0.00733857	0.047961	-0.0486607	-0.0050372	0.0377656	0.918083	0.999693	FALSE
1409	function connectivity	Severity	Visual-Default	705	-0.0200133	0.0193714	-0.00032099	-0.0161947	0.0170543	-0.00889158	-0.066431	-0.00272424	0.130143	0.974514	0.999693	FALSE
1411	function connectivity	Severity	Visual-Default	706	-0.0290269	-0.0021777	-0.0156023	0.00191843	-0.0151066	0.000970922	0.0202085	-0.0199572	-0.135627	0.0227323	0.999693	FALSE
1413	function connectivity	Severity	Visual-Default	707	-0.0131903	0.0136703	0.000239983	-0.0209443	-0.00577452	0.00404137	0.0256625	0.0053253	-0.107296	0.972062	0.999693	FALSE
1415	function connectivity	Severity	Visual-Default	708	-0.00506522	0.0217858	0.00836027	-0.0149764	0.0152293	0.00290325	0.044151	0.003281	-0.0162626	0.222275	0.999693	FALSE
1417	function connectivity	Severity	Visual-Default	709	-0.0138633	0.0129904	-0.000436444	-0.0219672	-0.00256892	-0.00560436	-0.00896722	0.00341023	0.0286134	0.949202	0.999693	FALSE
1419	function connectivity	Severity	Visual-Default	710	-0.022444	0.0153798	-0.00353208	0.0279735	-0.0156851	-0.0339865	-0.0176072	0.0108741	-0.00409479	0.714326	0.999693	FALSE
1421	function connectivity	Severity	Visual-Default	711	-0.00584634	0.0210051	0.00757936	0.0197481	0.00577184	-0.00935603	-0.0416939	0.0164017	-0.147435	0.268518	0.999693	FALSE
1423	function connectivity	Severity	Visual-Default	712	0.00376982	0.0307459	0.0172578	0.00902077	0.00777889	0.0104533	0.00900778	0.0255594	0.0365031	0.0121498	0.999693	FALSE
1425	function connectivity	Severity	Visual-Default	713	-0.00787413	0.0206101	0.00636799	0.0349536	0.0188303	-0.0235189	-0.00118331	0.000326928	-0.0572043	0.380842	0.999693	FALSE
1427	function connectivity	Severity	Visual-Default	714	-0.0317864	0.00515933	-0.0133135	-0.0105674	-0.0226382	-0.0219184	-0.0403774	0.00307482	-0.0749732	0.157785	0.999693	FALSE
1429	function connectivity	Severity	Visual-Default	715	-0.0143489	0.0125108	-0.000919051	-0.0405486	0.00424002	0.0128919	-0.0505974	0.00191555	-0.0410945	0.893302	0.999693	FALSE
1431	function connectivity	Severity	Visual-Limbic	716	-0.014588	0.0183378	0.00187491	0.00561369	0.0157876	-0.053879	0.026691	-0.00197397	-0.0673034	0.823368	0.999693	FALSE
1433	function connectivity	Severity	Visual-Default	717	-0.0305103	0.00248406	-0.0140131	-0.0198362	-0.0302331	-0.000183726	0.0341376	-0.00935756	-0.010072	0.0959442	0.999693	FALSE
1435	function connectivity	Severity	Visual-Default	718	-0.0178132	0.00903865	-0.0043873	0.0102757	-0.00918706	-0.00155153	-0.0199884	-0.000453053	-0.0434373	0.521865	0.999693	FALSE
1437	function connectivity	Severity	Visual-Default	719	-0.0139239	0.0129316	-0.000496148	0.0301546	-0.00123184	0.0125759	0.018331	-0.00365763	-0.091497	0.942268	0.999693	FALSE
1439	function connectivity	Severity	Visual-Default	720	-0.00969206	0.0171611	0.00373451	-0.0177778	0.00699871	-0.0110234	-0.0202071	0.00599486	0.0406095	0.58565	0.999693	FALSE
1441	function connectivity	Severity	Visual-Default	721	-0.0270048	0.0102639	-0.00837044	0.00693406	0.00917731	-0.00698881	-0.0422396	-0.0188046	-0.0356494	0.378641	0.999693	FALSE
1443	function connectivity	Severity	Visual-Default	722	-0.0178882	0.0153844	-0.00125189	0.014774	-0.0168082	-0.00752568	0.0352001	0.00636885	-0.0418189	0.882747	0.999693	FALSE
1445	function connectivity	Severity	Visual-Default	723	-0.00412585	0.02273	0.00930206	-0.0127328	0.0134118	0.0200481	-0.0304528	0.0100804	0.0257303	0.174544	0.999693	FALSE
1447	function connectivity	Severity	Visual-Default	724	-0.0204461	0.0410952	0.0103246	-0.0354081	-0.0104082	0.0857108	0.00684914	0.00536085	0.0650527	0.510775	0.999693	FALSE
1449	function connectivity	Severity	Visual-Default	725	-0.00672829	0.0201258	0.00669874	0.0077958	0.00311338	0.00378926	0.0137702	0.0104011	-0.0871603	0.328161	0.999693	FALSE
1451	function connectivity	Severity	Visual-Default	726	-0.00245744	0.0243945	0.0109686	0.0384844	0.0132247	-0.0202211	-0.00867421	0.0106518	0.10153	0.109328	0.999693	FALSE
1453	function connectivity	Severity	Visual-Default	727	0.00284189	0.029701	0.0162714	-0.0276339	0.0212826	0.033735	0.00255228	0.0162601	-0.032824	0.0175622	0.999693	FALSE
1455	function connectivity	Severity	Visual-Default	728	-0.0451788	0.0233202	-0.0109293	-0.103949	0.00429021	0.0206501	-0.0392514	0.00973141	0.0347096	0.531682	0.999693	FALSE
1457	function connectivity	Severity	Visual-Default	729	-0.0160078	0.0108408	-0.0025835	-0.00268829	0.00440958	-0.0014142	1.94e-05	-0.00935904	0.0892337	0.706029	0.999693	FALSE
1459	function connectivity	Severity	Visual-Frontoparietal	730	-0.0218014	0.00504712	-0.00837715	-0.0060508	-0.00471386	-0.0606682	-0.0583087	-0.00327827	0.096732	0.221301	0.999693	FALSE
1461	function connectivity	Severity	Visual-Default	731	-0.026161	0.00450607	-0.0108275	-0.022791	-0.000228012	-0.00201094	0.0194456	-0.0207418	-0.0844522	0.166362	0.999693	FALSE
1463	function connectivity	Severity	Visual-Default	732	-0.021971	0.00867683	-0.00664708	0.0177311	0.00452342	-0.0209846	-0.0413218	-0.0150737	0.138076	0.395227	0.999693	FALSE
1465	function connectivity	Severity	Visual-Default	733	-0.0287132	0.00923851	-0.00973734	-0.0326369	-0.000731152	0.0427578	-0.0161437	-0.0235244	-0.0187322	0.314539	0.999693	FALSE
1467	function connectivity	Severity	Visual-Default	734	-0.020881	0.00598167	-0.00744968	0.0332292	-0.0119075	0.00206293	0.00882687	-0.0100894	0.0131851	0.276997	0.999693	FALSE
1469	function connectivity	Severity	Visual-Default	735	-0.0137197	0.0131316	-0.000294051	-0.0061141	-0.00341695	-0.0101101	-0.00230112	0.00371685	-0.013314	0.965759	0.999693	FALSE
1471	function connectivity	Severity	Visual-Default	736	-0.0113468	0.0155037	0.00207842	-0.00167093	-0.00613075	0.0181874	-0.0251917	0.00886702	-0.0070266	0.761562	0.999693	FALSE
1473	function connectivity	Severity	Visual-Limbic	737	-0.0210653	0.0157926	-0.00263637	-0.0263714	0.00268121	0.0390857	0.0244567	-0.0176474	0.0184115	0.779183	0.999693	FALSE
1475	function connectivity	Severity	Visual-Visual	738	-0.0104894	0.016368	0.00293931	-0.0336105	0.0025516	0.0412098	0.00483767	0.000876758	0.0640606	0.667921	0.999693	FALSE
1477	function connectivity	Severity	Visual-Visual	739	-0.0056541	0.038293	0.0163195	0.0450546	0.00448782	0.0330825	0.082532	0.00184793	-0.0429941	0.145493	0.999693	FALSE
1479	function connectivity	Severity	Visual-Default	740	-0.0185458	0.00830527	-0.00512025	-0.0298614	-0.0104081	-0.00301367	-0.00714183	0.00114141	-0.0510034	0.454765	0.999693	FALSE
1481	function connectivity	Severity	Visual-Default	741	-0.0299235	0.0296637	-0.000129901	-0.0407988	0.00196004	0.0100789	0.0760863	-0.0264117	0.0187743	0.993182	0.999902	FALSE
1483	function connectivity	Severity	Visual-Default	742	-0.0241954	0.0186428	-0.00277626	-0.00667978	0.0146983	-0.00255306	-0.0829767	-0.000738318	0.0433761	0.799463	0.999693	FALSE
1485	function connectivity	Severity	Visual-Default	743	-0.0168729	0.0118138	-0.00252954	-0.0424881	0.00387306	0.0314214	0.028165	-0.0116058	0.0357569	0.729605	0.999693	FALSE
1487	function connectivity	Severity	Visual-Ventral Attention	744	-0.0107998	0.0160512	0.00262571	0.0205037	0.00352878	0.00972539	0.023704	-0.00153571	-0.01667	0.70148	0.999693	FALSE
1489	function connectivity	Severity	Visual-Visual	745	-0.0304961	0.045198	0.00735095	-0.0609099	-0.0159405	0.0491728	0.0789798	-0.00607747	0.0314503	0.703441	0.999693	FALSE
1491	function connectivity	Severity	Visual-Visual	746	-0.0295325	0.00950946	-0.0100115	-0.0464462	0.0101534	-0.0357553	0.00392214	-0.0174804	-0.01283	0.314808	0.999693	FALSE
1493	function connectivity	Severity	Visual-Visual	747	-0.0150612	0.0321828	0.00856077	0.0711907	0.0053978	0.0229011	0.0195309	-0.0154308	0.0359482	0.477515	0.999693	FALSE
1495	function connectivity	Severity	Visual-Visual	748	-0.00296612	0.0273677	0.0122008	0.0381303	0.0237488	0.00809542	0.0145508	0.00285034	-0.0675955	0.114873	0.999693	FALSE
1497	function connectivity	Severity	Visual-Visual	749	-0.018714	0.00815111	-0.00528146	-0.0368905	-0.00804426	-0.0165748	0.0311418	-0.000781279	-0.13513	0.440929	0.999693	FALSE
1499	function connectivity	Severity	Visual-Visual	750	-0.0169311	0.00996534	-0.00348288	-0.0170284	0.000164151	0.039942	0.0242383	-0.0122555	0.0208594	0.611734	0.999693	FALSE
1501	function connectivity	Severity	Visual-Visual	751	-0.0428737	0.0224117	-0.010231	-0.000205413	-0.0204802	0.0266025	-0.0970693	-0.00172906	0.116038	0.539018	0.999693	FALSE
1503	function connectivity	Severity	Visual-Visual	752	-0.00296086	0.0239233	0.0104812	0.00103445	0.00639308	-0.00716434	0.0456047	0.0120057	0.0595595	0.126451	0.999693	FALSE
1505	function connectivity	Severity	Visual-Visual	753	-0.0243191	0.00255466	-0.0108822	0.0106065	-0.0199276	-0.0449312	-0.00282178	-0.0065399	0.176701	0.112438	0.999693	FALSE
1507	function connectivity	Severity	Visual-Visual	754	-0.0191422	0.0121991	-0.00347155	-0.0243065	-0.00819328	-0.0155942	-0.0395597	0.00904223	-0.0195336	0.664147	0.999693	FALSE
1509	function connectivity	Severity	Visual-Visual	755	-0.016268	0.0105857	-0.00284116	0.00750327	-0.00936153	0.0214772	0.026388	-0.00373137	-0.0216249	0.678336	0.999693	FALSE
1511	function connectivity	Severity	Visual-Visual	756	-0.015362	0.0159203	0.00027913	-0.00410349	-0.00638598	-0.0335299	-0.0231258	0.0118425	0.0759648	0.972098	0.999693	FALSE
1513	function connectivity	Severity	Visual-Visual	757	-0.0237931	0.0136726	-0.00506023	-0.00875448	-0.0213837	-0.00642294	-0.00607945	0.00865708	0.0258777	0.596503	0.999693	FALSE
1515	function connectivity	Severity	Visual-Visual	758	-0.0210663	0.0260436	0.00248862	-0.0352903	0.0122415	-0.0244636	0.0781511	-0.00925871	0.000171392	0.835953	0.999693	FALSE
1517	function connectivity	Severity	Visual-Visual	759	-0.0164315	0.0104252	-0.00300314	-0.0718414	-0.00416677	0.0134536	0.0105757	-0.00129612	0.0826072	0.661146	0.999693	FALSE
1519	function connectivity	Severity	Visual-Visual	760	-0.0125555	0.0143044	0.000874438	0.00838096	0.00629593	0.0127795	-0.0899291	0.00197391	0.0608703	0.898453	0.999693	FALSE
1521	function connectivity	Severity	Visual-Visual	761	-0.0095657	0.0173281	0.00388117	-0.0404783	0.0170276	-0.0255088	-0.00275034	0.00159531	0.00681643	0.571595	0.999693	FALSE
1523	function connectivity	Severity	Visual-Visual	762	-0.0110291	0.0235129	0.00624191	0.00986032	0.0172139	0.0334176	-0.0208182	-0.00615679	0.0749174	0.478727	0.999693	FALSE
1525	function connectivity	Severity	Visual-Visual	763	-0.00623948	0.0206281	0.00719429	0.0165415	2.5e-06	0.019685	0.0433519	0.00837061	-0.0643514	0.293886	0.999693	FALSE
1527	function connectivity	Severity	Visual-Visual	764	-0.0181097	0.00874085	-0.00468445	-0.0161585	0.00162675	-0.00454265	-0.0400168	-0.00569415	0.0229254	0.494048	0.999693	FALSE
1529	function connectivity	Severity	Visual-Somatomotor	765	-0.0184019	0.00846549	-0.00496821	-0.0380654	-0.00453707	-0.0145328	-0.0407884	-8.75e-06	0.0702278	0.46854	0.999693	FALSE
1531	function connectivity	Severity	Visual-Somatomotor	766	-0.0250066	0.00909309	-0.00795677	0.0192801	0.00123713	0.00197474	0.0143238	-0.0213453	-0.0947065	0.360365	0.999693	FALSE
1533	function connectivity	Severity	Visual-Somatomotor	767	-0.0263786	0.0351969	0.00440915	0.037151	0.0147958	-0.0736742	0.0255004	-0.00561343	0.124288	0.778949	0.999693	FALSE
1535	function connectivity	Severity	Visual-Somatomotor	768	-0.0176517	0.00920876	-0.00422147	0.00496254	0.00313297	-0.00740786	-0.055489	-0.00406474	-0.0830558	0.53785	0.999693	FALSE
1537	function connectivity	Severity	Visual-Somatomotor	769	-0.00805477	0.0187959	0.00537055	0.0042218	0.00173647	0.0116556	0.0367216	0.00330355	0.0877215	0.433012	0.999693	FALSE
1539	function connectivity	Severity	Visual-Somatomotor	770	-0.007419	0.0194265	0.00600373	-0.00774087	0.0108195	0.0187381	0.0108001	0.00186776	0.011959	0.380674	0.999693	FALSE
1541	function connectivity	Severity	Visual-Somatomotor	771	-0.0104476	0.0164098	0.00298114	-0.0288059	-0.00137137	0.0149677	0.00285062	0.00600876	0.0719784	0.663485	0.999693	FALSE
1543	function connectivity	Severity	Visual-Somatomotor	772	-0.0192692	0.00758402	-0.0058426	-0.00432922	-0.0138285	0.0410845	-0.0151315	-0.00410559	-0.0257769	0.393726	0.999693	FALSE
1545	function connectivity	Severity	Visual-Somatomotor	773	-0.0165139	0.0103354	-0.00308929	0.00615469	-0.00514502	-0.0238643	0.0340367	-0.00355393	0.00812264	0.651969	0.999693	FALSE
1547	function connectivity	Severity	Visual-Somatomotor	774	-0.00659691	0.0202499	0.00682648	0.0181771	0.0140707	-0.00774562	-0.0400498	0.00554278	0.0566279	0.31889	0.999693	FALSE
1549	function connectivity	Severity	Visual-Somatomotor	775	-0.0255185	0.00134215	-0.0120882	0.00704501	-0.0177383	-0.00200889	-0.0329501	-0.00916378	0.00629801	0.0777158	0.999693	FALSE
1551	function connectivity	Severity	Visual-Somatomotor	776	-0.0162037	0.0106499	-0.00277689	-0.0254663	0.00370784	0.00712023	-0.0354373	-0.00468363	0.0477748	0.685218	0.999693	FALSE
1553	function connectivity	Severity	Visual-Somatomotor	777	-0.0259211	0.0346147	0.00434682	-0.0487272	-0.0134608	0.0300691	0.0827717	-0.000702969	-0.0260582	0.778347	0.999693	FALSE
1555	function connectivity	Severity	Visual-Somatomotor	778	-0.0123608	0.0322258	0.0099325	0.00295115	0.00777728	0.0681619	0.0266032	-0.00963732	0.0248469	0.382534	0.999693	FALSE
1557	function connectivity	Severity	Visual-Somatomotor	779	-0.0191525	0.00770277	-0.00572489	-0.0262586	0.00475554	-0.0237178	-0.0227137	-0.00859574	0.0182794	0.403362	0.999693	FALSE
1559	function connectivity	Severity	Visual-Somatomotor	780	-0.00412182	0.0227358	0.00930702	-0.0274926	0.017951	-0.0300501	0.0168163	0.010556	-0.0552103	0.174344	0.999693	FALSE
1561	function connectivity	Severity	Visual-Somatomotor	781	-0.0114804	0.0179058	0.0032127	0.0420738	-0.003748	-0.0558523	0.012969	0.010863	0.0216087	0.66825	0.999693	FALSE
1563	function connectivity	Severity	Visual-Somatomotor	782	-0.00570996	0.0211425	0.00771629	0.00671382	0.00637977	-0.0119672	-0.0191613	0.0128289	0.0190233	0.259986	0.999693	FALSE
1565	function connectivity	Severity	Visual-Somatomotor	783	-0.0373353	0.0275504	-0.00489243	0.0389974	-0.00117723	-0.0850498	0.0392964	-0.00397282	-0.0231094	0.767562	0.999693	FALSE
1567	function connectivity	Severity	Visual-Somatomotor	784	-0.00943912	0.0174205	0.00399069	0.00609735	0.00255304	-0.0217245	-0.041369	0.0117508	-0.0214172	0.560293	0.999693	FALSE
1569	function connectivity	Severity	Visual-Somatomotor	785	-0.046373	0.0101638	-0.0181046	-0.0114829	-0.00475129	-0.083052	-0.0283026	0.00723617	-0.076419	0.209382	0.999693	FALSE
1571	function connectivity	Severity	Visual-Somatomotor	786	-0.00984657	0.0320642	0.0111088	0.0486419	-0.00957463	0.0201383	0.0621815	0.00536303	0.0472337	0.2988	0.999693	FALSE
1573	function connectivity	Severity	Visual-Somatomotor	787	-0.00828766	0.0185619	0.00513711	-0.0333773	0.0101279	0.0397437	-0.0210141	0.00129482	0.118928	0.453256	0.999693	FALSE
1575	function connectivity	Severity	Visual-Somatomotor	788	-0.00741293	0.0195498	0.00606841	-0.0134605	-0.00589379	0.0360352	0.0114348	0.0117057	0.0436717	0.377644	0.999693	FALSE
1577	function connectivity	Severity	Visual-Dorsal Attention	789	-0.0391201	0.030309	-0.00440555	0.0663038	0.0167871	-0.066106	0.00934711	-0.0109785	-0.12363	0.803566	0.999693	FALSE
1579	function connectivity	Severity	Visual-Visual	790	-0.024151	0.0146661	-0.00474242	0.0132049	-0.0161786	-0.061787	0.0352982	0.00413116	0.0676101	0.632002	0.999693	FALSE
1581	function connectivity	Severity	Visual-Dorsal Attention	791	-0.0126541	0.0142001	0.000772989	-0.0101879	0.000105915	0.0296208	0.0443207	-0.00393291	-0.0388079	0.910162	0.999693	FALSE
1583	function connectivity	Severity	Visual-Visual	792	-0.00306189	0.0237903	0.0103642	0.0213995	0.00187573	0.0192871	0.0349171	0.0133645	-0.0442673	0.130284	0.999693	FALSE
1585	function connectivity	Severity	Visual-Dorsal Attention	793	-0.00963481	0.0262875	0.00832634	0.00419333	-0.000785533	-0.0334818	0.0424069	0.0211196	-0.0481071	0.363566	0.999693	FALSE
1587	function connectivity	Severity	Visual-Dorsal Attention	794	-0.00245701	0.030312	0.0139275	0.0352452	0.000489432	0.00528186	-0.000393727	0.0241728	0.0559154	0.0957038	0.999693	FALSE
1589	function connectivity	Severity	Visual-Dorsal Attention	795	-0.0179682	0.0117572	-0.00310549	-0.0180287	-0.0100547	-0.00392435	-0.0185151	0.00800124	-0.127834	0.682155	0.999693	FALSE
1591	function connectivity	Severity	Visual-Dorsal Attention	796	-0.0141369	0.0154304	0.000646723	0.00854923	0.00673061	0.0146818	0.0158821	-0.0105893	0.123112	0.931673	0.999693	FALSE
1593	function connectivity	Severity	Visual-Somatomotor	797	-0.0151217	0.0333088	0.00909356	0.0676477	-0.00559891	0.0311385	0.0376147	-0.0107676	0.0110928	0.461715	0.999693	FALSE
1595	function connectivity	Severity	Visual-Dorsal Attention	798	-0.0335119	0.0226748	-0.00541851	-0.0286808	-0.0398116	0.00852583	0.00437365	0.00468691	0.183167	0.70541	0.999693	FALSE
1597	function connectivity	Severity	Visual-Dorsal Attention	799	-0.0156327	0.023796	0.00408163	0.0409514	-0.00636847	-0.0292477	-0.016421	0.0198699	-0.0267275	0.684898	0.999693	FALSE
1599	function connectivity	Severity	Visual-Somatomotor	800	-0.01653	0.0594215	0.0214457	-1.72e-05	-0.0164524	0.0537551	0.106815	0.00583874	-0.0130718	0.268366	0.999693	FALSE
1601	function connectivity	Severity	Visual-Dorsal Attention	801	-0.0128427	0.0140249	0.000591139	-0.00567291	0.00304864	0.0125923	0.00121768	-0.00151879	-0.0250959	0.931271	0.999693	FALSE
1603	function connectivity	Severity	Visual-Dorsal Attention	802	-0.0355531	0.0285259	-0.00351359	-0.0523456	-0.0106601	0.0804244	-0.013954	-0.013058	-0.0157346	0.829816	0.999693	FALSE
1605	function connectivity	Severity	Visual-Dorsal Attention	803	-0.0127734	0.0140825	0.000654569	-0.000112709	-0.0037726	-0.0321617	0.0239085	0.00529023	-0.00567156	0.923884	0.999693	FALSE
1607	function connectivity	Severity	Visual-Dorsal Attention	804	-0.00789722	0.0189593	0.00553106	0.0406685	0.00418698	-0.048632	0.0455595	0.00614987	-0.00109633	0.419492	0.999693	FALSE
1609	function connectivity	Severity	Visual-Ventral Attention	805	-0.0143667	0.0133599	-0.000503433	0.00143428	-0.0140519	0.0100795	0.0401703	0.00365374	0.0249566	0.943259	0.999693	FALSE
1611	function connectivity	Severity	Visual-Ventral Attention	806	-0.0102096	0.027154	0.00847221	0.0444931	0.0129733	0.0235855	0.0399263	-0.00830489	-0.0403339	0.374087	0.999693	FALSE
1613	function connectivity	Severity	Visual-Ventral Attention	807	-0.0340988	0.00942045	-0.0123392	-0.0274321	0.0124367	-0.0199029	-0.0237344	-0.0246522	-0.0342501	0.266382	0.999693	FALSE
1615	function connectivity	Severity	Visual-Ventral Attention	808	-0.00357387	0.0232794	0.00985279	0.0321347	0.0189716	-0.0234501	-0.0364829	0.00844383	0.0518874	0.150359	0.999693	FALSE
1617	function connectivity	Severity	Visual-Ventral Attention	809	-0.01576	0.011098	-0.00233102	0.0272329	0.00473137	0.00559861	-0.0284933	-0.0083094	0.0117607	0.733697	0.999693	FALSE
1619	function connectivity	Severity	Visual-Ventral Attention	810	-0.0118121	0.0150495	0.00161873	0.00790989	-0.00866989	-0.0046061	0.0288355	0.00477996	0.119118	0.813261	0.999693	FALSE
1621	function connectivity	Severity	Visual-Ventral Attention	811	-0.0112491	0.0155996	0.00217523	-0.0189214	0.00378345	-0.0428219	-0.015057	0.0100201	-0.0752355	0.7508	0.999693	FALSE
1623	function connectivity	Severity	Visual-Ventral Attention	812	-0.0144002	0.0124606	-0.000969833	-0.00478332	0.00599688	0.0281832	0.00103928	-0.00872256	0.000246506	0.887449	0.999693	FALSE
1625	function connectivity	Severity	Visual-Ventral Attention	813	-0.0111647	0.0156902	0.00226272	0.0185327	-0.00547872	-0.0102873	0.0444058	0.00389496	0.0178548	0.741187	0.999693	FALSE
1627	function connectivity	Severity	Visual-Ventral Attention	814	-0.0337951	0.0244933	-0.00465088	0.0848085	-0.00465803	-0.0366734	-0.0548948	-0.00129443	-0.0210169	0.754452	0.999693	FALSE
1629	function connectivity	Severity	Visual-Ventral Attention	815	0.00253546	0.0293892	0.0159624	0.000466586	0.0224972	0.00305249	0.0303414	0.0128481	0.00634468	0.0198023	0.999693	FALSE
1631	function connectivity	Severity	Visual-Ventral Attention	816	-0.0154144	0.0114359	-0.00198924	-0.033493	-0.00433277	-0.0161917	-0.0113956	0.0041439	0.00628686	0.771501	0.999693	FALSE
1633	function connectivity	Severity	Visual-Ventral Attention	817	-0.00273532	0.0412554	0.01926	0.0502165	-0.00467151	0.0521663	0.0158793	0.0158192	0.161966	0.0861209	0.999693	FALSE
1635	function connectivity	Severity	Visual-Ventral Attention	818	-0.0131381	0.0175626	0.00221222	0.005965	0.0072553	0.0255143	0.0295446	-0.00984128	0.0593302	0.77759	0.999693	FALSE
1637	function connectivity	Severity	Visual-Ventral Attention	819	-0.0181218	0.00873049	-0.00469567	-0.0650961	0.00216039	0.00900044	-0.019316	-0.00743076	0.13363	0.493042	0.999693	FALSE
1639	function connectivity	Severity	Visual-Frontoparietal	820	-0.0160876	0.0107723	-0.00265762	0.0207949	-0.000390109	-0.0164679	-0.0182494	-0.00456498	0.076446	0.698125	0.999693	FALSE
1641	function connectivity	Severity	Visual-Frontoparietal	821	-0.0205628	0.00629541	-0.00713371	0.00826198	-0.00466134	-0.05856	-0.018202	-0.00181579	-0.123629	0.297803	0.999693	FALSE
1643	function connectivity	Severity	Visual-Frontoparietal	822	-0.0198436	0.00701622	-0.00641369	0.0277673	-0.00226117	-0.0186049	-0.0534425	-0.00455984	-0.133244	0.349265	0.999693	FALSE
1645	function connectivity	Severity	Visual-Frontoparietal	823	-0.0265668	0.000286504	-0.0131402	0.0320849	-0.0241044	-0.0157506	-0.00109483	-0.0101944	0.0195373	0.0550931	0.999693	FALSE
1647	function connectivity	Severity	Visual-Frontoparietal	824	-0.0215153	0.00534612	-0.00808461	-0.0271561	-0.0113501	-0.0159175	-0.00820025	-0.00195743	-0.104088	0.238081	0.999693	FALSE
1649	function connectivity	Severity	Visual-Ventral Attention	825	-0.0197523	0.00710706	-0.00632263	0.0347911	-0.000723415	-0.0227881	-0.0479136	-0.00726265	-0.0566487	0.356142	0.999693	FALSE
1651	function connectivity	Severity	Visual-Frontoparietal	826	-0.0126323	0.0142261	0.000796871	-0.00821777	-0.00610922	-0.0172288	0.00466436	0.00862892	-0.0479114	0.907413	0.999693	FALSE
1653	function connectivity	Severity	Visual-Frontoparietal	827	-0.00883503	0.0180202	0.00459256	0.0262805	0.00250939	-0.00582501	0.0534353	0.00316628	-0.103801	0.502632	0.999693	FALSE
1655	function connectivity	Severity	Visual-Limbic	828	-0.00993746	0.0325571	0.0113098	0.0490493	0.0304679	0.00231359	-0.00362198	-0.00338043	-0.0690086	0.296819	0.999693	FALSE
1657	function connectivity	Severity	Visual-Limbic	829	-0.0249572	0.00189813	-0.0115295	0.0274125	-0.0126675	-0.0381583	-0.0570258	-0.00747989	0.0120971	0.0923938	0.999693	FALSE
1659	function connectivity	Severity	Visual-Limbic	830	-0.00588806	0.0209636	0.00753778	0.0126278	0.0113071	0.0530736	0.0198626	-0.000863109	-0.0113977	0.271158	0.999693	FALSE
1661	function connectivity	Severity	Visual-Limbic	831	-0.0149677	0.026181	0.00560665	-0.0301024	-0.00845389	0.017367	0.0323617	0.0217248	-0.106324	0.59327	0.999693	FALSE
1663	function connectivity	Severity	Visual-Default	832	-0.0108401	0.0160105	0.00258522	0.0800273	-0.00429653	0.00849509	-0.0385016	0.00354977	0.0534151	0.705863	0.999693	FALSE
1665	function connectivity	Severity	Visual-Limbic	833	-0.0316086	-0.00474887	-0.0181787	-0.0442737	-0.0240459	-0.00855057	0.00970254	-0.0136371	-0.130093	0.00797756	0.999693	FALSE
1667	function connectivity	Severity	Visual-Limbic	834	-0.0362964	-0.00944611	-0.0228713	-0.0186673	-0.010365	-0.038229	-0.0407506	-0.0278825	-0.0767418	0.00084074	0.511852	FALSE
1669	function connectivity	Severity	Visual-Limbic	835	-0.015798	0.0110508	-0.00237357	0.0409863	-0.00245991	-0.0127653	0.0403425	-0.00823322	0.00501544	0.728936	0.999693	FALSE
1671	function connectivity	Severity	Visual-Limbic	836	-0.0199908	0.00687121	-0.00655978	-0.00255743	0.00209197	-0.0203484	-0.00165583	-0.0128026	0.0486452	0.338437	0.999693	FALSE
1673	function connectivity	Severity	Visual-Limbic	837	-0.0187742	0.00807726	-0.00534847	-0.021973	-0.00849535	0.0384231	-0.000327471	-0.00708027	0.00952922	0.43492	0.999693	FALSE
1675	function connectivity	Severity	Visual-Limbic	838	-0.01455	0.0154461	0.000448018	0.0179785	-0.0127507	0.0442283	0.0253007	0.00383079	-0.163798	0.953312	0.999693	FALSE
1677	function connectivity	Severity	Visual-Dorsal Attention	839	-0.0222627	0.0353323	0.00653481	0.0544696	-0.0142355	0.0479141	-0.0159188	-0.0158749	0.119423	0.656493	0.999693	FALSE
1679	function connectivity	Severity	Visual-Dorsal Attention	840	-0.0229092	0.00394439	-0.0094824	-0.0388596	0.000211394	-0.0462526	-0.0272155	-0.00724334	-0.0987735	0.166302	0.999693	FALSE
1681	function connectivity	Severity	Visual-Dorsal Attention	841	-0.0104313	0.0164173	0.00299297	-0.00461018	-0.00666618	0.023913	-0.0106769	0.00820012	0.067133	0.662128	0.999693	FALSE
1683	function connectivity	Severity	Visual-Dorsal Attention	842	-0.0473893	0.0247913	-0.011299	-0.0586396	-0.00884052	0.0730619	-0.0420104	-0.00377341	-0.109958	0.539469	0.999693	FALSE
1685	function connectivity	Severity	Visual-Dorsal Attention	843	-0.024599	0.01906	-0.00276947	-0.0205731	-0.019225	0.00182306	0.013401	0.0168028	-0.110879	0.803626	0.999693	FALSE
1687	function connectivity	Severity	Visual-Ventral Attention	844	-0.0123867	0.0466413	0.0171273	0.0498508	0.00876902	0.082879	-0.0152136	-0.00706127	0.0244336	0.255377	0.999693	FALSE
1689	function connectivity	Severity	Visual-Frontoparietal	845	-0.00768159	0.0191664	0.00574239	0.00728523	0.00891086	0.0043901	-0.00291717	0.00274053	0.0989431	0.401797	0.999693	FALSE
1691	function connectivity	Severity	Visual-Dorsal Attention	846	-0.0154963	0.0113625	-0.00206691	0.0435754	0.00208151	0.0348092	-0.0745199	-0.00409377	-0.115884	0.762913	0.999693	FALSE
1693	function connectivity	Severity	Visual-Frontoparietal	847	-0.00806744	0.018782	0.00535726	0.0346812	0.0104	0.044149	-0.0382938	-0.000459362	-0.00590181	0.43413	0.999693	FALSE
1695	function connectivity	Severity	Visual-Frontoparietal	848	-0.0070414	0.0198093	0.00638396	-0.03116	-0.000729501	0.0407935	0.00267462	0.0118394	-0.0470898	0.35134	0.999693	FALSE
1697	function connectivity	Severity	Visual-Frontoparietal	849	-0.0109164	0.0159336	0.0025086	-0.00922352	0.0128855	-0.0196827	0.012566	-0.00228052	-0.00507794	0.714186	0.999693	FALSE
1699	function connectivity	Severity	Visual-Default	850	-0.00484523	0.0220078	0.00858128	-0.0134049	0.00741565	-0.0127517	0.016455	0.012141	0.0347285	0.210325	0.999693	FALSE
1701	function connectivity	Severity	Visual-Frontoparietal	851	-0.0132714	0.0135831	0.000155849	-0.0706339	0.00015455	0.0149004	0.0286993	0.000286089	0.0764385	0.98185	0.999693	FALSE
1703	function connectivity	Severity	Visual-Frontoparietal	852	-0.0174294	0.00942275	-0.0040033	-0.0192393	-0.0118499	0.0587115	0.00157509	-0.00585766	0.088381	0.558944	0.999693	FALSE
1705	function connectivity	Severity	Visual-Frontoparietal	853	-0.0121601	0.0147014	0.00127063	-0.00963413	-0.00189707	0.0360127	0.0108661	-0.00011008	0.0021458	0.852896	0.999693	FALSE
1707	function connectivity	Severity	Visual-Frontoparietal	854	-0.0444002	-0.000177532	-0.0222888	-0.059074	-0.0303837	-0.0379256	-0.023918	0.0011918	-0.0627796	0.0481887	0.999693	FALSE
1709	function connectivity	Severity	Visual-Frontoparietal	855	-0.0198244	0.0433047	0.0117401	-0.0174232	-0.0179768	0.0223275	0.0943615	0.0130885	-0.0224186	0.466008	0.999693	FALSE
1711	function connectivity	Severity	Visual-Frontoparietal	856	-0.0235989	0.0164697	-0.00356461	-0.0206773	0.00186705	-0.0291654	0.0783062	-0.0142514	-0.0399634	0.727294	0.999693	FALSE
1713	function connectivity	Severity	Visual-Frontoparietal	857	-0.00523681	0.021613	0.00818811	-0.0158664	0.0127527	0.0077912	0.00735302	0.00869906	-0.0958849	0.231923	0.999693	FALSE
1715	function connectivity	Severity	Visual-Frontoparietal	858	-0.0174621	0.00938603	-0.00403801	-0.0111751	0.00311382	-0.0443607	0.0180015	-0.0030366	-0.191816	0.555482	0.999693	FALSE
1717	function connectivity	Severity	Visual-Frontoparietal	859	-0.00741706	0.0194356	0.00600928	-0.0162426	0.00224888	-0.00759332	0.0174898	0.0100328	0.0473691	0.380362	0.999693	FALSE
1719	function connectivity	Severity	Visual-Default	860	-0.0141125	0.0127416	-0.000685467	-0.00327513	0.00049157	-0.0418567	0.0139029	0.00480688	-0.186977	0.920298	0.999693	FALSE
1721	function connectivity	Severity	Visual-Frontoparietal	861	-0.0395439	0.0100917	-0.0147261	-0.00572761	0.00353044	-0.0776058	-0.0379925	-0.0010369	-0.0418478	0.244838	0.999693	FALSE
1723	function connectivity	Severity	Visual-Default	862	-0.0115268	0.0153246	0.00189894	0.047301	-0.00898285	0.0280616	0.0155446	0.00316905	-0.0547645	0.781612	0.999693	FALSE
1725	function connectivity	Severity	Visual-Frontoparietal	863	-0.000949355	0.0259064	0.0124785	0.00386732	0.0169616	0.0223867	-0.0155859	0.0116868	-0.00716298	0.068547	0.999693	FALSE
1727	function connectivity	Severity	Visual-Frontoparietal	864	-0.0179533	0.0104422	-0.00375554	0.0402972	0.00737992	-0.0574751	-0.0114064	-0.0079284	-0.0373573	0.604148	0.999693	FALSE
1729	function connectivity	Severity	Visual-Default	865	-0.0196636	0.0466207	0.0134786	0.0364221	0.0322823	-0.0200842	0.0484679	-0.0285839	0.0980802	0.425396	0.999693	FALSE
1731	function connectivity	Severity	Visual-Default	866	-0.00579165	0.025186	0.00969717	0.000524204	0.02501	-0.0103201	-0.0088538	0.00366535	0.0214845	0.219791	0.999693	FALSE
1733	function connectivity	Severity	Visual-Default	867	-0.018168	0.0206704	0.00125122	-0.00371339	-0.010996	-0.0185104	-0.0219451	0.0174827	0.100526	0.899507	0.999693	FALSE
1735	function connectivity	Severity	Visual-Default	868	-0.00552625	0.0213329	0.00790335	-0.0123228	-0.00320414	0.0603881	0.0301236	0.00968557	0.0188195	0.248729	0.999693	FALSE
1737	function connectivity	Severity	Visual-Default	869	0.00296929	0.0298308	0.0164001	0.0524549	0.0194606	0.0213719	-0.00583388	0.011958	0.0750024	0.0166987	0.999693	FALSE
1739	function connectivity	Severity	Visual-Default	870	-0.026097	0.000771991	-0.0126625	-0.0394868	-0.0193089	-0.00820705	0.0326702	-0.0109168	0.0248494	0.0646982	0.999693	FALSE
1741	function connectivity	Severity	Visual-Default	871	-0.0121745	0.0146874	0.00125647	-0.00778564	0.00420664	-0.010259	0.0118885	-0.000615619	0.0466117	0.854519	0.999693	FALSE
1743	function connectivity	Severity	Visual-Default	872	0.000167115	0.0270126	0.0135898	0.000787161	0.0119104	0.00103168	0.0560937	0.0130252	0.0362264	0.0472151	0.999693	FALSE
1745	function connectivity	Severity	Visual-Default	873	-0.00638564	0.0257909	0.00970261	0.0348341	0.00160208	-0.0242801	-0.0285516	0.0198689	0.142639	0.237195	0.999693	FALSE
1747	function connectivity	Severity	Visual-Default	874	-0.0237642	0.00309724	-0.0103335	-0.0339036	-0.00208043	-0.0277184	0.0249811	-0.0160739	0.0222875	0.13156	0.999693	FALSE
1749	function connectivity	Severity	Visual-Default	875	-0.0108938	0.0159586	0.00253241	0.0148963	0.00694419	-0.030562	0.0226121	-0.00345944	0.229518	0.711619	0.999693	FALSE
1751	function connectivity	Severity	Visual-Default	876	-0.00633042	0.0205222	0.00709591	0.0577263	0.010324	-0.042998	-0.0137392	0.00808971	-0.00214967	0.30027	0.999693	FALSE
1753	function connectivity	Severity	Visual-Default	877	-0.0108992	0.0159541	0.00252746	0.0246678	0.00277255	0.0340709	-0.023067	-0.00150441	0.0691564	0.712167	0.999693	FALSE
1755	function connectivity	Severity	Visual-Default	878	-0.0274078	0.0100728	-0.0086675	-0.0405661	0.00867106	-0.0285897	0.0152642	-0.0186741	0.00234249	0.364673	0.999693	FALSE
1757	function connectivity	Severity	Visual-Default	879	-0.011113	0.015739	0.00231301	0.0543826	-0.00408791	0.00978217	0.0306695	-0.00089714	0.0368261	0.735619	0.999693	FALSE
1759	function connectivity	Severity	Visual-Default	880	-0.0136654	0.0131928	-0.000236317	-0.031986	0.000859459	-0.00774395	0.0018169	0.0020153	-0.00319531	0.972486	0.999693	FALSE
1761	function connectivity	Severity	Visual-Default	881	-0.0602794	0.0209259	-0.0196767	0.055463	-0.0291508	0.00065028	-0.109675	-0.00376751	-0.0557572	0.342198	0.999693	FALSE
1763	function connectivity	Severity	Visual-Default	882	-0.0124642	0.014385	0.000960367	0.0118662	-0.00565018	0.031623	0.012364	0.0013237	-0.0401519	0.888493	0.999693	FALSE
1765	function connectivity	Severity	Visual-Frontoparietal	883	-0.0156618	0.0111883	-0.00223676	-0.0571198	-0.00291767	-0.00615863	0.0337793	0.00112014	-0.0836428	0.744007	0.999693	FALSE
1767	function connectivity	Severity	Visual-Default	884	-0.00813413	0.0187196	0.00529271	0.00576116	-0.00206519	0.045731	0.0587661	0.00193403	-0.00671193	0.439761	0.999693	FALSE
1769	function connectivity	Severity	Visual-Default	885	-0.0148121	0.012043	-0.00138455	0.00591141	0.0044602	0.000237408	0.00592385	-0.00493901	-0.111894	0.839841	0.999693	FALSE
1771	function connectivity	Severity	Visual-Default	886	-0.0201668	0.00668594	-0.00674041	0.0265361	-0.00784384	0.0198751	-0.0393658	-0.0108301	0.135169	0.325136	0.999693	FALSE
1773	function connectivity	Severity	Visual-Visual	887	-0.0270359	-0.000164916	-0.0136004	-0.019168	-0.00862634	-0.0157497	-0.0734854	-0.0124607	0.0554326	0.0472534	0.999693	FALSE
1775	function connectivity	Severity	Visual-Default	888	-0.0230677	0.0101325	-0.00646761	-0.0154168	0.0073442	0.0236794	-0.0424509	-0.0146561	-0.0676431	0.44509	0.999693	FALSE
1777	function connectivity	Severity	Visual-Default	889	-0.0079914	0.0188681	0.00543836	-0.0209569	0.0162405	-0.0369816	-0.0142211	0.00711852	-0.0678872	0.427379	0.999693	FALSE
1779	function connectivity	Severity	Visual-Somatomotor	890	-0.00925588	0.0176003	0.0041722	-0.0159619	0.00104341	0.00781602	0.0406468	0.00307436	0.0860108	0.542541	0.999693	FALSE
1781	function connectivity	Severity	Visual-Default	891	-0.0112711	0.0155758	0.00215239	-0.0380866	0.00426205	0.00312184	0.022081	-0.000586925	0.150024	0.753315	0.999693	FALSE
1783	function connectivity	Severity	Visual-Ventral Attention	892	-0.0184158	0.0176775	-0.000369168	0.0369595	-0.0128857	-0.0231954	-0.0244182	0.0120144	0.0280425	0.968019	0.999693	FALSE
1785	function connectivity	Severity	Visual-Somatomotor	893	-0.0231408	0.00371046	-0.00971518	0.0412319	-0.00230715	-0.0326564	-0.0505208	-0.00990919	-0.185789	0.156107	0.999693	FALSE
1787	function connectivity	Severity	Visual-Default	894	-0.0230803	0.00377584	-0.00965221	-0.0313404	-0.0121739	-0.0282681	0.0123691	-0.00542097	-0.0569413	0.158882	0.999693	FALSE
1789	function connectivity	Severity	Visual-Visual	895	-0.0286843	0.00937724	-0.00965351	-0.0432172	-0.0133314	0.0264319	-0.0641314	0.00399661	-0.0734078	0.320121	0.999693	FALSE
1791	function connectivity	Severity	Visual-Visual	896	-0.0147011	0.0134051	-0.000648009	-0.00132236	0.0125472	-0.00924853	0.000365619	-0.00636862	-0.151993	0.927988	0.999693	FALSE
1793	function connectivity	Severity	Visual-Visual	897	-0.00796346	0.0189247	0.00548062	0.0126323	0.00257419	0.00179032	0.0112594	0.00630157	0.0379859	0.42429	0.999693	FALSE
1795	function connectivity	Severity	Visual-Visual	898	-0.00572031	0.0211428	0.00771123	-0.00835787	0.0133173	0.0419181	0.00917179	0.00108668	0.0255675	0.260487	0.999693	FALSE
1797	function connectivity	Severity	Visual-Visual	899	-0.0112239	0.0157347	0.00225536	0.00579206	0.00238395	-0.0200586	-0.0445876	0.0068602	0.0833464	0.742956	0.999693	FALSE
1799	function connectivity	Severity	Visual-Visual	900	-0.0088698	0.0179899	0.00456003	0.0122123	0.000967406	0.0153628	-0.0231538	0.00775924	0.00220611	0.505733	0.999693	FALSE
1801	function connectivity	Severity	Visual-Visual	901	-0.0112692	0.0155811	0.00215598	-0.0391879	-0.000331441	-0.0100167	0.0445278	0.00487539	-0.00992501	0.752947	0.999693	FALSE
1803	function connectivity	Severity	Visual-Visual	902	-0.0264674	0.000442836	-0.0130123	0.0190338	-0.0233469	-0.00842782	0.0171331	-0.0136092	0.125046	0.0580318	0.999693	FALSE
1805	function connectivity	Severity	Visual-Visual	903	-0.0123828	0.0144692	0.0010432	-0.0132647	0.00424275	-0.0434837	-0.0130686	0.00583754	-0.00926693	0.878959	0.999693	FALSE
1807	function connectivity	Severity	Visual-Visual	904	-0.0177377	0.025516	0.00388915	0.0306681	0.0170569	-0.0296767	0.0434464	-0.0129984	-0.0120021	0.724494	0.999693	FALSE
1809	function connectivity	Severity	Visual-Visual	905	-0.0167392	0.0210137	0.00213723	0.0401751	-0.0138106	0.0402857	-0.0342371	0.00920133	-0.033631	0.824383	0.999693	FALSE
1811	function connectivity	Severity	Visual-Visual	906	0.00389341	0.0307581	0.0173258	0.0069226	0.0160463	0.0192602	0.0313146	0.0162611	0.0961634	0.0114693	0.999693	FALSE
1813	function connectivity	Severity	Visual-Visual	907	-0.0204096	0.0257673	0.00267889	0.0255119	0.0164796	0.0286717	-0.00188313	-0.0210633	-0.0250009	0.820106	0.999693	FALSE
1815	function connectivity	Severity	Visual-Visual	908	-0.0222891	0.00459292	-0.00884807	0.0375946	-0.0138929	0.011024	0.0138692	-0.0129229	-0.00164816	0.196973	0.999693	FALSE
1817	function connectivity	Severity	Visual-Visual	909	-0.014972	0.0118911	-0.00154045	-0.0451131	0.00758409	-0.0097119	-0.051615	5.46e-05	0.0223411	0.822145	0.999693	FALSE
1819	function connectivity	Severity	Visual-Visual	910	-0.0209767	0.00588369	-0.00754648	-0.0128683	-0.0176972	-0.0257261	0.0243718	-0.00232072	0.0782103	0.27076	0.999693	FALSE
1821	function connectivity	Severity	Visual-Somatomotor	911	-0.00862699	0.0182959	0.00483443	0.0772809	-0.000211289	-0.0388317	-0.0188802	0.010052	-0.0323649	0.481504	0.999693	FALSE
1823	function connectivity	Severity	Visual-Somatomotor	912	-0.0181359	0.00876435	-0.00468578	-0.00123942	0.00584212	-0.0196844	-0.0416036	-0.00762326	-0.00549526	0.494723	0.999693	FALSE
1825	function connectivity	Severity	Visual-Somatomotor	913	-0.0172433	0.00960698	-0.00381818	-0.0238522	-0.000577479	0.0512051	-0.00646405	-0.011478	0.0845225	0.577238	0.999693	FALSE
1827	function connectivity	Severity	Visual-Somatomotor	914	-0.0222728	0.00458865	-0.00884209	-0.0247931	-0.0159248	-0.00490925	0.0301377	-0.00619906	-0.0212644	0.196934	0.999693	FALSE
1829	function connectivity	Severity	Visual-Somatomotor	915	-0.0122846	0.0145753	0.00114537	0.000842788	-0.00414795	0.0660327	-0.0285601	0.00118994	-0.0284553	0.867249	0.999693	FALSE
1831	function connectivity	Severity	Visual-Somatomotor	916	-0.00521986	0.0216394	0.00820979	0.0345597	0.00945053	-0.0436304	-0.00418623	0.0121006	-0.0143453	0.230854	0.999693	FALSE
1833	function connectivity	Severity	Visual-Somatomotor	917	-0.0232945	0.00355774	-0.00986836	0.0482789	-0.0118155	0.003231	0.0219003	-0.0165225	-0.0343747	0.149698	0.999693	FALSE
1835	function connectivity	Severity	Visual-Somatomotor	918	-0.0172389	0.0096159	-0.0038115	0.00961262	-0.00298926	-0.0360924	0.0289754	-0.00357725	-0.0792569	0.577968	0.999693	FALSE
1837	function connectivity	Severity	Visual-Somatomotor	919	-0.0144499	0.0247666	0.00515838	0.0544254	-0.0147386	-0.00434091	0.0363146	0.0106927	-0.0260819	0.606126	0.999693	FALSE
1839	function connectivity	Severity	Visual-Somatomotor	920	-0.0105192	0.0163338	0.00290726	-0.032684	0.0105861	-0.0250133	0.0352993	0.000381888	0.00167339	0.671279	0.999693	FALSE
1841	function connectivity	Severity	Visual-Somatomotor	921	-0.0114016	0.0242176	0.00640799	0.0189223	0.01206	0.0149395	0.0513629	-0.00888731	-7.79e-05	0.480683	0.999693	FALSE
1843	function connectivity	Severity	Visual-Somatomotor	922	-0.0123196	0.0145329	0.00110664	-0.00806475	0.0106329	-0.0014775	0.0173875	-0.0060537	0.00722427	0.871662	0.999693	FALSE
1845	function connectivity	Severity	Visual-Somatomotor	923	-0.0190106	0.00783768	-0.00558644	0.022357	-0.0072785	-0.0129346	-0.0171861	-0.00583	0.0563628	0.414707	0.999693	FALSE
1847	function connectivity	Severity	Visual-Somatomotor	924	-0.0201637	0.00668929	-0.00673723	-0.0266922	-0.00551983	0.00411523	-0.0598616	-0.0030924	0.0166057	0.325371	0.999693	FALSE
1849	function connectivity	Severity	Visual-Somatomotor	925	-0.0116684	0.0376818	0.0130067	-0.00143836	0.0177122	0.0657261	0.0306774	-0.0118338	0.00784832	0.301543	0.999693	FALSE
1851	function connectivity	Severity	Visual-Somatomotor	926	-0.00423507	0.0226161	0.00919052	0.00354238	0.0100547	0.010892	0.0480383	0.00575054	-0.002524	0.179694	0.999693	FALSE
1853	function connectivity	Severity	Visual-Somatomotor	927	-0.00537615	0.0214929	0.00805838	-0.0254079	0.0161201	-0.0161777	0.00922686	0.00883546	-0.0817699	0.23974	0.999693	FALSE
1855	function connectivity	Severity	Visual-Somatomotor	928	-0.0124868	0.0143678	0.000940471	-0.0242019	-0.00369183	-0.0301803	0.0256105	0.00769594	-0.031319	0.89081	0.999693	FALSE
1857	function connectivity	Severity	Visual-Somatomotor	929	0.00518441	0.0358345	0.0205095	0.0119139	0.0352308	0.0131329	-0.00927362	0.0140871	0.0423367	0.0087156	0.999693	FALSE
1859	function connectivity	Severity	Visual-Somatomotor	930	-0.0183242	0.0155955	-0.00136436	-0.00172849	0.00332693	0.0405366	0.00137196	-0.0151714	0.0736766	0.874715	0.999693	FALSE
1861	function connectivity	Severity	Visual-Somatomotor	931	-0.0131804	0.013672	0.000245818	0.0130572	-0.00721287	0.00358228	0.0661007	0.000137817	-0.0943549	0.971374	0.999693	FALSE
1863	function connectivity	Severity	Visual-Somatomotor	932	-0.0170941	0.00975998	-0.00366705	0.0333213	-0.00458078	0.00815811	0.0301742	-0.00981198	-0.00861077	0.592453	0.999693	FALSE
1865	function connectivity	Severity	Visual-Somatomotor	933	-0.00168936	0.0291001	0.0137054	0.0712358	0.0175131	0.0327348	0.0330029	0.0027542	-0.107813	0.0810049	0.999693	FALSE
1867	function connectivity	Severity	Visual-Somatomotor	934	-0.014896	0.0119532	-0.00147142	0.0340498	-0.000367453	0.0297913	-0.0453881	-0.00680023	0.140369	0.829904	0.999693	FALSE
1869	function connectivity	Severity	Visual-Somatomotor	935	-0.0133548	0.013503	7.41e-05	0.0493555	-0.00216643	0.025278	-0.0370974	-0.00212609	0.0347796	0.991368	0.999902	FALSE
1871	function connectivity	Severity	Visual-Somatomotor	936	-0.0380608	0.00358782	-0.0172365	0.0144984	-0.0286339	-0.0528606	-0.0504575	-0.00149369	0.0770707	0.104743	0.999693	FALSE
1873	function connectivity	Severity	Visual-Somatomotor	937	-0.0197856	0.00706187	-0.00636185	0.00115089	-0.0044193	0.0065466	-0.0982205	-0.00142441	-0.0299886	0.352952	0.999693	FALSE
1875	function connectivity	Severity	Visual-Visual	938	-0.000563356	0.0262924	0.0128645	0.025661	0.00978732	0.0405903	-0.0237666	0.0127006	0.10895	0.0604174	0.999693	FALSE
1877	function connectivity	Severity	Visual-Dorsal Attention	939	-0.010813	0.016053	0.00262001	0.0298241	0.00411517	-0.0209523	0.0202379	0.000480148	0.00310723	0.702256	0.999693	FALSE
1879	function connectivity	Severity	Visual-Visual	940	-0.0215662	0.00529105	-0.00813756	-0.00716342	-0.0100383	0.0256265	-0.00098372	-0.0122614	0.0695862	0.234947	0.999693	FALSE
1881	function connectivity	Severity	Visual-Dorsal Attention	941	-0.0181283	0.013897	-0.00211565	-0.00417028	-0.0035039	-0.0548354	-0.0129416	0.00985889	-0.0447142	0.795668	0.999693	FALSE
1883	function connectivity	Severity	Visual-Visual	942	-0.0124886	0.014367	0.000939168	-0.0463463	0.00179183	-0.0280253	0.0113359	0.00607599	-0.00453256	0.890964	0.999693	FALSE
1885	function connectivity	Severity	Visual-Dorsal Attention	943	-0.00573795	0.0211534	0.00770771	0.0410022	0.0159778	0.00893199	0.00291767	-0.000827106	0.0392313	0.261205	0.999693	FALSE
1887	function connectivity	Severity	Visual-Dorsal Attention	944	-0.000792777	0.0260612	0.0126342	0.0220739	0.00610637	0.0527624	0.0554938	0.00881801	0.00751129	0.065148	0.999693	FALSE
1889	function connectivity	Severity	Visual-Dorsal Attention	945	-0.0081364	0.018737	0.00530029	0.0142771	-0.00151597	0.0214528	-0.045473	0.011517	0.0374588	0.439442	0.999693	FALSE
1891	function connectivity	Severity	Visual-Dorsal Attention	946	-0.0150818	0.0117888	-0.0016465	-0.0357865	0.00248511	0.00299167	-0.0479329	0.00106358	0.0224068	0.810179	0.999693	FALSE
1893	function connectivity	Severity	Visual-Somatomotor	947	-0.0271914	0.0197654	-0.00371298	-0.0619244	0.00281195	-0.0186235	-0.0381907	0.0181126	0.0363805	0.756594	0.999693	FALSE
1895	function connectivity	Severity	Visual-Dorsal Attention	948	-0.0277415	-0.000876386	-0.0143089	-0.0372134	-0.0172104	-0.000153168	-0.0313299	-0.00923322	-0.0945531	0.0368124	0.999693	FALSE
1897	function connectivity	Severity	Visual-Dorsal Attention	949	-0.0155486	0.0113012	-0.00212369	0.0380695	-0.00277442	-0.0160996	0.00293265	-0.00339337	-0.0197739	0.756526	0.999693	FALSE
1899	function connectivity	Severity	Visual-Somatomotor	950	-0.0206584	0.00620695	-0.00722573	-0.0374041	-0.0103805	-0.0269509	-0.00344586	-0.00225346	0.0650334	0.291742	0.999693	FALSE
1901	function connectivity	Severity	Visual-Dorsal Attention	951	-0.00426987	0.0225845	0.00915734	-0.00595018	0.0144713	0.0330573	-0.0167991	0.00664891	-0.0103154	0.181323	0.999693	FALSE
1903	function connectivity	Severity	Visual-Dorsal Attention	952	-0.0251073	0.0210884	-0.00200944	-0.00305937	0.0148576	0.0109403	0.0160904	-0.0255571	-0.0147122	0.864609	0.999693	FALSE
1905	function connectivity	Severity	Visual-Dorsal Attention	953	-0.0107009	0.0161584	0.00272872	-0.0224313	-0.00441696	0.0475091	0.0215084	0.00245322	0.0619134	0.690456	0.999693	FALSE
1907	function connectivity	Severity	Visual-Ventral Attention	954	-0.0185841	0.00828118	-0.00515146	5.5e-05	-0.00723546	0.0318567	-0.0536665	-0.00286538	-0.0608846	0.45226	0.999693	FALSE
1909	function connectivity	Severity	Visual-Ventral Attention	955	-0.0214011	0.00545935	-0.00797088	-0.0516773	-0.00325024	0.0299781	-0.0163404	-0.00984951	-0.086954	0.244731	0.999693	FALSE
1911	function connectivity	Severity	Visual-Ventral Attention	956	-0.0124124	0.0144393	0.00101346	-0.00157943	0.00379361	-0.0191513	-0.00374444	0.00122793	0.0306979	0.882383	0.999693	FALSE
1913	function connectivity	Severity	Visual-Ventral Attention	957	-0.0239919	0.00766544	-0.00816323	-0.0154705	0.00632574	0.0135646	-0.0443324	-0.0140528	-0.13877	0.312111	0.999693	FALSE
1915	function connectivity	Severity	Visual-Ventral Attention	958	-0.00675513	0.0200979	0.00667136	0.0123926	0.0131681	0.0358278	0.00199358	0.000711434	-0.0898699	0.330122	0.999693	FALSE
1917	function connectivity	Severity	Visual-Ventral Attention	959	-0.00891202	0.0179479	0.00451796	0.0331406	0.0127659	-0.0159368	-0.0554857	0.0032684	0.0364873	0.509672	0.999693	FALSE
1919	function connectivity	Severity	Visual-Ventral Attention	960	-0.0189719	0.0198715	0.000449826	-0.00251692	-0.0160309	0.0288805	-0.00212143	0.0134276	-0.109322	0.963793	0.999693	FALSE
1921	function connectivity	Severity	Visual-Ventral Attention	961	-0.00906423	0.0194529	0.00519434	0.0230219	-0.00577437	0.00122412	0.0189823	0.0132474	-0.128908	0.475223	0.999693	FALSE
1923	function connectivity	Severity	Visual-Ventral Attention	962	-0.0168771	0.01847	0.000796444	0.0375514	0.0111102	0.00622615	0.0119621	-0.0131792	-0.0779309	0.929619	0.999693	FALSE
1925	function connectivity	Severity	Visual-Ventral Attention	963	-0.0243967	0.00246262	-0.0109671	-0.0182136	-0.0164401	0.0241237	-0.0114624	-0.0100821	-0.0169631	0.109474	0.999693	FALSE
1927	function connectivity	Severity	Visual-Ventral Attention	964	-0.0147942	0.0157295	0.000467675	-0.0274282	-0.00435765	0.00380241	-0.0188203	0.0122999	-0.151116	0.952108	0.999693	FALSE
1929	function connectivity	Severity	Visual-Ventral Attention	965	-0.00767954	0.0191711	0.00574579	-0.0421182	0.00394446	-0.00510221	0.0460853	0.010334	-0.11446	0.401566	0.999693	FALSE
1931	function connectivity	Severity	Visual-Frontoparietal	966	-0.00314564	0.0237119	0.0102831	0.0534807	-0.000494867	0.00632663	0.0115185	0.0145506	0.02766	0.133395	0.999693	FALSE
1933	function connectivity	Severity	Visual-Ventral Attention	967	-0.00651193	0.0203426	0.00691534	-0.0182193	0.0133093	0.00654796	0.004735	0.00555518	-0.0518642	0.312771	0.999693	FALSE
1935	function connectivity	Severity	Visual-Ventral Attention	968	-0.0151664	0.0116864	-0.00173998	0.030349	-0.010333	0.036124	-0.0349972	-0.000973625	0.101692	0.799495	0.999693	FALSE
1937	function connectivity	Severity	Visual-Frontoparietal	969	-0.00404254	0.0228072	0.00938235	0.00452881	0.00890903	-0.0264718	0.0261527	0.0125499	-0.00291106	0.170758	0.999693	FALSE
1939	function connectivity	Severity	Visual-Limbic	970	-0.0230786	0.0140856	-0.00449653	-0.00662827	0.0147326	-0.00145728	-0.0527746	-0.00816477	-0.11432	0.635303	0.999693	FALSE
1941	function connectivity	Severity	Visual-Limbic	971	-0.0209198	0.00594155	-0.0074891	0.0202486	-0.00723798	-0.00735987	-0.0432683	-0.00812471	0.0747487	0.274437	0.999693	FALSE
1943	function connectivity	Severity	Visual-Limbic	972	-0.00486063	0.0219953	0.00856733	0.016029	0.000968958	-0.02141	0.0121484	0.0156258	0.0353292	0.211117	0.999693	FALSE
1945	function connectivity	Severity	Visual-Limbic	973	-0.0286074	0.00920754	-0.00969991	-0.0392397	0.0034853	0.00382924	0.015444	-0.0242955	0.00684067	0.314655	0.999693	FALSE
1947	function connectivity	Severity	Visual-Limbic	974	-0.00939681	0.0214135	0.00600836	0.0203369	-0.00486324	-0.00358488	-0.0103783	0.0164144	-0.00571407	0.444611	0.999693	FALSE
1949	function connectivity	Severity	Visual-Limbic	975	-0.00338857	0.0234615	0.0100365	0.0353771	0.0112379	-0.0429196	-0.00751646	0.0137645	0.0370954	0.142851	0.999693	FALSE
1951	function connectivity	Severity	Visual-Limbic	976	-0.00919764	0.0176571	0.00422974	-0.0151329	0.00725923	0.0352878	-0.0114362	0.00246529	-0.0407173	0.536967	0.999693	FALSE
1953	function connectivity	Severity	Visual-Limbic	977	-0.0181653	0.00868482	-0.00474026	-0.0571908	-0.0138623	0.0120529	0.038714	-0.000143095	0.0107959	0.48891	0.999693	FALSE
1955	function connectivity	Severity	Visual-Limbic	978	-0.00970228	0.0171551	0.00372639	-0.0253618	0.00699785	-0.0464331	0.0601884	0.00430385	-0.0155727	0.586524	0.999693	FALSE
1957	function connectivity	Severity	Visual-Frontoparietal	979	-0.0216412	0.0106339	-0.00550363	0.01577	0.00215355	0.00832564	0.0177894	-0.0182455	-0.0422551	0.503855	0.999693	FALSE
1959	function connectivity	Severity	Visual-Frontoparietal	980	-0.00695579	0.0198967	0.00647045	0.062441	0.00600152	0.0178236	-0.0105056	0.0017821	0.0699611	0.344885	0.999693	FALSE
1961	function connectivity	Severity	Visual-Frontoparietal	981	-0.0188376	0.00801229	-0.00541266	-0.0227322	-0.00893653	0.0109341	0.0111961	-0.00384645	-0.0593798	0.429401	0.999693	FALSE
1963	function connectivity	Severity	Visual-Dorsal Attention	982	-0.0256837	0.00775132	-0.00896619	-0.0314846	0.00473519	-0.000522888	0.0074486	-0.0195122	-0.0582028	0.293168	0.999693	FALSE
1965	function connectivity	Severity	Visual-Dorsal Attention	983	-0.0120642	0.0147875	0.00136167	0.00158914	-0.00114019	0.0572048	-0.0143135	-0.000640715	-0.0397219	0.842433	0.999693	FALSE
1967	function connectivity	Severity	Visual-Dorsal Attention	984	-0.0207809	0.00607443	-0.00735326	-0.0500716	-0.0098441	-0.0476913	0.00141349	0.000268346	0.0362242	0.283131	0.999693	FALSE
1969	function connectivity	Severity	Visual-Frontoparietal	985	-0.0297943	0.00957335	-0.0101105	-0.0397055	-0.0217094	-0.0443757	0.0138532	0.00479621	0.0751059	0.314067	0.999693	FALSE
1971	function connectivity	Severity	Visual-Ventral Attention	986	-0.0438976	0.00335421	-0.0202717	0.00627058	-0.0211969	-0.0771095	-0.0322321	0.000817705	-0.0824059	0.0926262	0.999693	FALSE
1973	function connectivity	Severity	Visual-Frontoparietal	987	-0.0152371	0.0116182	-0.00180945	-0.0547267	0.00421296	0.0200876	-0.035869	-0.00336223	0.115167	0.791691	0.999693	FALSE
1975	function connectivity	Severity	Visual-Frontoparietal	988	-0.0221149	0.00701965	-0.00754761	-0.0306224	-0.021326	0.0191158	0.0167131	-0.0027589	0.0740692	0.309868	0.999693	FALSE
1977	function connectivity	Severity	Visual-Dorsal Attention	989	-0.0176427	0.0440036	0.0131805	0.0359617	-0.0152	0.001926	0.0948074	0.00552571	-0.0364032	0.401969	0.999693	FALSE
1979	function connectivity	Severity	Visual-Frontoparietal	990	-0.0108765	0.0159813	0.00255244	0.00120078	-0.00320868	0.0131129	0.00422778	0.00399791	0.0876546	0.709497	0.999693	FALSE
1981	function connectivity	Severity	Visual-Default	991	-0.0108329	0.021412	0.00528954	0.0182226	-0.00611846	-0.0201499	-0.0140652	0.0151684	0.156567	0.5202	0.999693	FALSE
1983	function connectivity	Severity	Visual-Frontoparietal	992	0.001011	0.0278667	0.0144389	0.024284	0.020594	0.0191497	0.0314285	0.00786572	-0.00711875	0.0350715	0.999693	FALSE
1985	function connectivity	Severity	Visual-Frontoparietal	993	-0.00829818	0.0185573	0.00512954	0.0195352	0.00906808	-0.0062209	0.0416957	-0.00134916	0.0486308	0.454021	0.999693	FALSE
1987	function connectivity	Severity	Visual-Frontoparietal	994	-0.0150945	0.0117558	-0.00166938	0.0168977	0.00727689	-0.00851635	0.00825575	-0.00892505	-0.0318787	0.807451	0.999693	FALSE
1989	function connectivity	Severity	Visual-Frontoparietal	995	-0.00926572	0.0352448	0.0129895	0.0906137	0.0148353	-0.00888404	0.00940559	-0.00457121	0.0942129	0.252642	0.999693	FALSE
1991	function connectivity	Severity	Visual-Frontoparietal	996	-0.00528997	0.021559	0.00813451	0.0332725	0.0170623	-0.00829493	0.0246406	0.000298738	0.00854404	0.234978	0.999693	FALSE
1993	function connectivity	Severity	Visual-Default	997	-0.0162316	0.0106226	-0.00280449	-0.0634054	-0.00602685	-0.0143186	0.00944553	0.00614804	-0.123051	0.682266	0.999693	FALSE
1995	function connectivity	Severity	Visual-Frontoparietal	998	-0.0164775	0.0155984	-0.000439552	0.0471133	0.00452771	0.0495862	-0.0441645	-0.00870299	-0.120818	0.957161	0.999693	FALSE
1997	function connectivity	Severity	Visual-Frontoparietal	999	-0.0304095	-0.00355006	-0.0169798	0.0185674	-0.0271769	-0.030462	0.0165836	-0.0142273	-0.0038199	0.0132097	0.999693	FALSE
1999	function connectivity	Severity	Visual-Frontoparietal	1000	-0.0180856	0.0102481	-0.00391872	0.0387775	0.0056651	0.000759995	-0.0275164	-0.01224	-0.0335559	0.587716	0.999693	FALSE
2001	function connectivity	Severity	Visual-Default	1001	-0.0198918	0.00695903	-0.00646637	-0.0369356	0.00139787	-0.0196029	0.0465539	-0.0128647	-0.00218212	0.345159	0.999693	FALSE
2003	function connectivity	Severity	Visual-Default	1002	-0.0195505	0.00729783	-0.00612635	0.036286	-0.0126974	-0.0268888	0.0385975	-0.00665774	0.00925992	0.371074	0.999693	FALSE
2005	function connectivity	Severity	Visual-Default	1003	-0.0147738	0.0120724	-0.0013507	0.00176977	0.00271059	-0.000799546	0.0247789	-0.00632465	-0.0227959	0.843654	0.999693	FALSE
2007	function connectivity	Severity	Visual-Default	1004	-0.00873335	0.0181139	0.00469027	-0.0112057	0.00605563	-0.0237863	-0.00355861	0.0104838	-0.109172	0.493458	0.999693	FALSE
2009	function connectivity	Severity	Visual-Default	1005	-0.023931	0.00513671	-0.00939715	-0.02072	-0.0151978	-0.0234313	-0.0459678	0.00126062	-0.00446563	0.205065	0.999693	FALSE
2011	function connectivity	Severity	Visual-Default	1006	-0.0238156	0.019658	-0.0020788	-0.0110767	-0.0252381	0.00359126	0.0394731	0.00890106	-0.00760113	0.851314	0.999693	FALSE
2013	function connectivity	Severity	Visual-Default	1007	-0.0250138	0.00183717	-0.0115883	-0.0341585	-0.00268089	0.0139048	-0.0568063	-0.0142443	-0.0488555	0.0906919	0.999693	FALSE
2015	function connectivity	Severity	Visual-Default	1008	-0.0186036	0.00825843	-0.00517256	-0.0157357	-0.0109993	0.00991894	-0.0269945	-0.0002571	0.00816164	0.450354	0.999693	FALSE
2017	function connectivity	Severity	Visual-Default	1009	-0.00452223	0.022339	0.00890837	-0.0403576	0.00881066	0.0504578	0.0129394	0.0123352	-0.242949	0.193593	0.999693	FALSE
2019	function connectivity	Severity	Visual-Default	1010	-0.00833997	0.0185179	0.00508899	0.0662339	0.00330869	-0.0275245	0.0102432	0.00297396	0.104569	0.457639	0.999693	FALSE
2021	function connectivity	Severity	Visual-Default	1011	-0.0172076	0.00964315	-0.00378225	0.00522062	-0.00299287	0.0146407	-0.0154991	-0.00754967	0.094214	0.580834	0.999693	FALSE
2023	function connectivity	Severity	Visual-Limbic	1012	-0.0108669	0.0160146	0.00257384	-0.0140546	0.000681345	0.0334541	0.0108873	0.000826279	0.0290268	0.707419	0.999693	FALSE
2025	function connectivity	Severity	Visual-Default	1013	-0.015238	0.0116268	-0.0018056	-0.0493585	-0.00267598	-0.000734268	-0.0153484	0.00273358	0.0383838	0.792195	0.999693	FALSE
2027	function connectivity	Severity	Visual-Default	1014	-0.0139988	0.0128587	-0.000570068	0.025096	-0.00122263	0.0171059	-0.0311314	-0.00151493	0.0138017	0.93369	0.999693	FALSE
2029	function connectivity	Severity	Visual-Default	1015	-0.0311963	0.0186704	-0.00626297	-0.031474	0.0236753	-0.0451037	-0.029372	-0.00270476	-0.0258856	0.622493	0.999693	FALSE
2031	function connectivity	Severity	Visual-Default	1016	-0.0125531	0.0142989	0.000872878	-0.0540254	2.63e-05	0.0324457	-0.00439315	0.00338124	-0.0332051	0.898604	0.999693	FALSE
2033	function connectivity	Severity	Visual-Default	1017	-0.0288758	0.0254946	-0.00169063	0.00704215	-0.0306491	0.0603308	-0.0186435	0.00255721	-0.00648957	0.902987	0.999693	FALSE
2035	function connectivity	Severity	Visual-Default	1018	-0.0203027	0.00654965	-0.00687654	-0.0530793	0.0037362	-0.0211797	0.00379218	-0.0116221	0.0756533	0.315455	0.999693	FALSE
2037	function connectivity	Severity	Visual-Default	1019	-0.0161959	0.0106703	-0.00276282	-0.0644159	-0.0102873	0.0187264	0.0206181	0.00322144	-0.0205926	0.686867	0.999693	FALSE
2039	function connectivity	Severity	Visual-Default	1020	-0.0178766	0.00897406	-0.00445127	0.0136312	-0.0118108	0.0349909	-0.0414151	-0.00263331	0.0563953	0.515795	0.999693	FALSE
2041	function connectivity	Severity	Visual-Default	1021	-0.00489191	0.0219664	0.00853726	-0.023382	0.00818329	-0.0084641	0.00352759	0.01372	-0.0135488	0.212765	0.999693	FALSE
2043	function connectivity	Severity	Visual-Default	1022	-0.0118255	0.0155383	0.00185644	0.0549395	0.00890194	-0.0611553	0.0397031	-0.00255877	-0.0725325	0.790286	0.999693	FALSE
2045	function connectivity	Severity	Visual-Default	1023	-0.0219333	0.0341067	0.0060867	-0.00262524	-0.0178629	0.0208981	0.0803904	-0.00912369	0.048783	0.670285	0.999693	FALSE
2047	function connectivity	Severity	Visual-Default	1024	-0.0289547	0.0088684	-0.0100432	-0.0147121	-0.0194337	-0.0257907	-0.0328128	0.00727268	-0.0307099	0.297942	0.999693	FALSE
2049	function connectivity	Severity	Visual-Default	1025	-0.00280823	0.0240462	0.010619	0.00819616	0.0125879	0.0301998	-0.0128398	0.0104848	-0.0530779	0.12113	0.999693	FALSE
2051	function connectivity	Severity	Visual-Frontoparietal	1026	-0.00848814	0.0183683	0.00494008	-0.0150115	0.00416195	0.00237412	-0.0019355	0.00737917	0.0326241	0.470881	0.999693	FALSE
2053	function connectivity	Severity	Visual-Default	1027	-0.0175881	0.00926595	-0.00416106	0.0288168	-0.0055095	-0.0227998	0.0203391	-0.00451373	-0.0839548	0.543587	0.999693	FALSE
2055	function connectivity	Severity	Visual-Default	1028	-0.0186152	0.0082371	-0.00518904	-0.0511804	0.00538944	0.00655707	-0.0360766	-0.00946859	0.101591	0.448749	0.999693	FALSE
2057	function connectivity	Severity	Visual-Default	1029	-0.00966727	0.0171802	0.00375645	0.0155341	-0.00108075	-0.00451449	0.0129358	0.00469926	0.0998273	0.58337	0.999693	FALSE
2059	function connectivity	Severity	Visual-Default	1030	-0.0158383	0.0110181	-0.00241012	-0.0219929	-0.00187655	-0.00327726	-0.0493309	0.00194983	0.0468502	0.725005	0.999693	FALSE
2061	function connectivity	Severity	Visual-Default	1031	-0.0113257	0.0335536	0.011114	0.0265825	0.0147405	-0.000852132	0.0728385	-0.00975103	0.028574	0.33168	0.999693	FALSE
2063	function connectivity	Severity	Visual-Default	1032	-0.00550284	0.0213586	0.00792789	-0.0300789	0.0199914	-0.0125585	-0.0131248	0.00621314	0.0115556	0.247302	0.999693	FALSE
2065	function connectivity	Severity	Visual-Limbic	1033	-0.0154594	0.0113907	-0.00203438	-0.023986	0.00113386	0.0422194	0.00849309	-0.00842475	0.0204937	0.766463	0.999693	FALSE
2067	function connectivity	Severity	Visual-Visual	1034	-0.0141431	0.01271	-0.000716546	-0.0091764	-0.00548049	0.0355934	0.02297	-0.00132328	-0.0703267	0.916694	0.999693	FALSE
2069	function connectivity	Severity	Visual-Visual	1035	-0.0240785	0.00277587	-0.0106513	-0.00245094	-0.000404644	-0.0142135	-0.0599245	-0.0155571	0.0891043	0.120001	0.999693	FALSE
2071	function connectivity	Severity	Visual-Default	1036	-0.0117985	0.0150643	0.00163285	0.049292	-0.00864196	-0.0122476	0.00285348	0.00737969	-0.0504361	0.811669	0.999693	FALSE
2073	function connectivity	Severity	Visual-Default	1037	-0.0127738	0.01408	0.000653051	0.00208496	0.00889833	-0.0400132	-0.0333935	0.00302675	-0.0692034	0.924055	0.999693	FALSE
2075	function connectivity	Severity	Visual-Default	1038	-0.00991666	0.0169372	0.00351027	0.015142	-0.00593465	0.0167466	-0.0301646	0.0109406	-0.011261	0.608369	0.999693	FALSE
2077	function connectivity	Severity	Visual-Default	1039	-0.0163009	0.0161377	-8.16e-05	0.053373	0.00794218	-0.00594402	0.00243083	-0.0120509	-0.00373697	0.992132	0.999902	FALSE
2079	function connectivity	Severity	Visual-Ventral Attention	1040	-0.0275111	0.00711852	-0.0101963	0.0300664	-0.017648	-0.0443308	-0.0493235	0.00170533	0.0189228	0.248427	0.999693	FALSE
2081	function connectivity	Severity	Visual-Visual	1041	-0.0250048	0.0106334	-0.00718572	-0.0172566	0.0101661	-0.0278417	-0.0528098	-0.0120834	0.0925002	0.42931	0.999693	FALSE
2083	function connectivity	Severity	Visual-Visual	1042	-0.0193988	0.0074751	-0.00596184	0.031776	-0.0189882	0.00317618	0.0441089	-0.00583543	0.0499185	0.38451	0.999693	FALSE
2085	function connectivity	Severity	Visual-Visual	1043	-0.0208137	0.00719361	-0.00681005	-0.0405879	-0.0162094	-0.0335082	0.0238613	0.000474741	0.144382	0.340519	0.999693	FALSE
2087	function connectivity	Severity	Visual-Visual	1044	-0.0048548	0.0220529	0.00859907	0.0208251	0.012031	0.0298175	-0.0282349	0.00690161	-0.0273641	0.210309	0.999693	FALSE
2089	function connectivity	Severity	Visual-Visual	1045	-0.0208876	0.010865	-0.00501129	0.0196059	-0.0129237	-0.00499051	-0.0442757	0.0063058	-0.121663	0.536145	0.999693	FALSE
2091	function connectivity	Severity	Visual-Visual	1046	-0.020331	0.00654648	-0.00689228	-0.0883211	-0.00675834	0.0314522	-0.0400503	-0.00216439	-0.000353187	0.314801	0.999693	FALSE
2093	function connectivity	Severity	Visual-Visual	1047	-0.0497895	0.010212	-0.0197888	-0.0731826	0.00104422	-0.0780288	-0.0159158	-0.00791836	0.11536	0.196077	0.999693	FALSE
2095	function connectivity	Severity	Visual-Visual	1048	-0.0261954	0.0251995	-0.000497933	-0.0330621	0.0320098	-0.0154836	0.00871352	-0.0123089	-0.0623932	0.969705	0.999693	FALSE
2097	function connectivity	Severity	Visual-Visual	1049	-0.0187709	0.00903248	-0.00486919	0.02925	0.00712986	-0.0315181	-0.0645505	-0.00754559	-0.0158054	0.4924	0.999693	FALSE
2099	function connectivity	Severity	Visual-Visual	1050	-0.00129232	0.0260705	0.0123891	0.00746411	0.00888705	-0.0241644	-0.00545779	0.0221021	-0.0635359	0.0759261	0.999693	FALSE
2101	function connectivity	Severity	Visual-Visual	1051	-0.0365981	0.0262227	-0.00518768	0.0318913	0.00121091	-0.0816289	0.0329741	-0.0171664	0.0761053	0.746162	0.999693	FALSE
2103	function connectivity	Severity	Visual-Visual	1052	-0.027941	0.0118834	-0.00802881	-0.025857	-0.0241591	-0.0109641	0.00712338	0.00806182	-0.0343366	0.429366	0.999693	FALSE
2105	function connectivity	Severity	Visual-Visual	1053	-0.0178534	0.0133954	-0.00222901	-0.0344888	-0.00599873	-0.0279778	-0.00603676	0.0102885	-0.0808243	0.779775	0.999693	FALSE
2107	function connectivity	Severity	Visual-Visual	1054	-0.0183367	0.00854734	-0.00489468	0.0176155	-0.00654055	-0.0551232	-0.0443053	0.00195679	0.0616089	0.47542	0.999693	FALSE
2109	function connectivity	Severity	Visual-Visual	1055	-0.00676213	0.040543	0.0168904	0.0416127	0.0151359	0.0770277	-0.028987	0.00124394	0.0657729	0.161627	0.999693	FALSE
2111	function connectivity	Severity	Visual-Visual	1056	-0.0112507	0.0337694	0.0112594	0.0450459	0.0242058	0.0377973	-0.0356272	-0.00660935	0.0483558	0.32691	0.999693	FALSE
2113	function connectivity	Severity	Visual-Visual	1057	-0.0151269	0.0139903	-0.000568297	0.0109617	-0.0117098	0.042741	-0.00893561	0.00570814	-0.177023	0.939015	0.999693	FALSE
2115	function connectivity	Severity	Visual-Visual	1058	-0.0189451	0.0346455	0.00785023	0.0834881	-0.0125389	0.0353484	0.0188407	-0.00545062	-0.0842932	0.565825	0.999693	FALSE
2117	function connectivity	Severity	Visual-Visual	1059	0.00108179	0.0279419	0.0145118	-0.0335336	0.0217162	-0.0147212	0.0332502	0.0123918	0.140646	0.0341887	0.999693	FALSE
2119	function connectivity	Severity	Visual-Visual	1060	-0.0213865	0.00549119	-0.00794767	0.0207434	-0.0103961	-0.0508811	-0.0218208	-0.00341641	0.0294119	0.24641	0.999693	FALSE
2121	function connectivity	Severity	Visual-Somatomotor	1061	-0.0175798	0.00929788	-0.00414094	-0.0105856	-0.000759797	0.0259207	-0.0250556	-0.00707432	-0.0205518	0.545891	0.999693	FALSE
2123	function connectivity	Severity	Visual-Somatomotor	1062	-0.0147774	0.0120916	-0.00134291	-0.00532982	0.00804221	-0.00518832	0.0101288	-0.00844159	0.0143209	0.844675	0.999693	FALSE
2125	function connectivity	Severity	Visual-Somatomotor	1063	-0.00605895	0.0207987	0.00736985	0.0160604	0.00933162	-0.00962501	0.0313321	0.00342688	0.104121	0.282086	0.999693	FALSE
2127	function connectivity	Severity	Visual-Somatomotor	1064	-0.0113193	0.0185602	0.00362046	-0.0134827	-0.0077046	-0.00160969	0.0145957	0.0130401	0.0154343	0.634806	0.999693	FALSE
2129	function connectivity	Severity	Visual-Somatomotor	1065	-0.01793	0.00892872	-0.00450062	0.0377122	-0.0045994	0.0342738	0.0102056	-0.0113815	-0.0918355	0.511278	0.999693	FALSE
2131	function connectivity	Severity	Visual-Somatomotor	1066	-0.00603984	0.0208139	0.00738703	0.0358947	0.00930864	-0.0143445	-0.0270812	0.0104977	-0.0766854	0.280896	0.999693	FALSE
2133	function connectivity	Severity	Visual-Somatomotor	1067	-0.0196676	0.0107981	-0.00443474	0.00428735	-0.0176735	-0.00527535	0.0327752	0.0028423	-0.0982114	0.568268	0.999693	FALSE
2135	function connectivity	Severity	Visual-Somatomotor	1068	-0.0156953	0.0111507	-0.00227231	-0.0124156	0.00528361	0.000210559	-0.00667071	-0.00837608	0.0992697	0.740046	0.999693	FALSE
2137	function connectivity	Severity	Visual-Somatomotor	1069	-0.0223196	0.0144791	-0.00392024	-0.0109892	-0.0144166	-0.00458545	-0.00587583	0.0118637	-0.146915	0.676242	0.999693	FALSE
2139	function connectivity	Severity	Visual-Somatomotor	1070	-0.025701	0.0122054	-0.00674777	-0.0566402	-0.0194062	0.00607278	0.0392998	0.00417042	-0.0851204	0.485307	0.999693	FALSE
2141	function connectivity	Severity	Visual-Somatomotor	1071	0.00635761	0.0332178	0.0197877	0.0118147	0.0248755	-0.0131329	-0.00509429	0.0243365	-0.100395	0.00387967	0.983728	FALSE
2143	function connectivity	Severity	Visual-Somatomotor	1072	0.000550317	0.0274041	0.0139772	0.0125146	0.0198764	0.0074852	0.0256015	0.0110331	-0.0674943	0.0413209	0.999693	FALSE
2145	function connectivity	Severity	Visual-Somatomotor	1073	-0.0124102	0.0144463	0.00101808	-0.0160626	-0.00949693	0.00610197	0.0177788	0.00617897	0.0899208	0.881872	0.999693	FALSE
2147	function connectivity	Severity	Visual-Somatomotor	1074	-0.0280769	0.0120217	-0.00802763	-0.0395334	-0.0137688	-0.0334819	-0.030665	0.0108131	0.0641194	0.432595	0.999693	FALSE
2149	function connectivity	Severity	Visual-Somatomotor	1075	-0.0106329	0.0162165	0.00279176	0.0660437	0.000997169	0.0120995	-0.0158239	-0.000538904	0.0276149	0.683576	0.999693	FALSE
2151	function connectivity	Severity	Visual-Somatomotor	1076	-0.0121356	0.0147208	0.00129257	0.0147354	0.00670887	-0.0230682	0.0282233	-0.00266813	-0.033661	0.850358	0.999693	FALSE
2153	function connectivity	Severity	Visual-Somatomotor	1077	-0.014929	0.0119237	-0.00150265	0.0111021	0.00283376	-0.0203933	-0.0143099	-0.00357025	0.0659981	0.826373	0.999693	FALSE
2155	function connectivity	Severity	Visual-Somatomotor	1078	-0.0128033	0.0140484	0.000622537	0.00316294	-0.00672328	-0.0140015	0.02284	0.00364392	0.0907699	0.927587	0.999693	FALSE
2157	function connectivity	Severity	Visual-Somatomotor	1079	-0.00803485	0.0188226	0.00539387	-0.0411144	0.0102888	0.00989558	0.0634187	7.17e-05	0.00742664	0.431134	0.999693	FALSE
2159	function connectivity	Severity	Visual-Somatomotor	1080	-0.00979509	0.0170539	0.00362941	0.0263979	-0.00381584	0.015172	0.024609	0.00592138	-0.101078	0.596188	0.999693	FALSE
2161	function connectivity	Severity	Visual-Somatomotor	1081	-0.016655	0.0101958	-0.00322963	-0.0462114	0.00891141	0.00052979	-0.0171314	-0.00835937	0.0372437	0.637289	0.999693	FALSE
2163	function connectivity	Severity	Visual-Somatomotor	1082	-0.0171174	0.00973425	-0.0036916	-0.0718129	-0.00168688	0.0260106	-0.0321134	0.00139482	-0.123647	0.589945	0.999693	FALSE
2165	function connectivity	Severity	Visual-Somatomotor	1083	-0.00500314	0.0218512	0.00842403	-0.00409034	0.00610009	0.0071842	-0.000715697	0.0122207	-0.0119044	0.218826	0.999693	FALSE
2167	function connectivity	Severity	Visual-Somatomotor	1084	-0.0159223	0.0109386	-0.00249183	0.00235249	-0.00110351	-0.0253292	0.0247768	-0.0033467	-0.0277913	0.716124	0.999693	FALSE
2169	function connectivity	Severity	Visual-Dorsal Attention	1085	-0.0363627	0.0220412	-0.00716076	-0.000584829	-0.0166014	0.046976	-0.0786396	-0.0121512	0.122887	0.630792	0.999693	FALSE
2171	function connectivity	Severity	Visual-Visual	1086	-0.00404846	0.0228076	0.00937955	0.0362125	0.0161354	-0.0351874	0.0307049	0.00354945	0.118758	0.170984	0.999693	FALSE
2173	function connectivity	Severity	Visual-Dorsal Attention	1087	-0.0358794	0.0177621	-0.00905867	-0.02158	0.00137198	-0.0802632	-0.00994652	0.0110476	0.0406141	0.507988	0.999693	FALSE
2175	function connectivity	Severity	Visual-Visual	1088	-0.00555454	0.0213045	0.00787498	0.0556106	0.00650071	-0.00787894	0.054923	0.00412592	-0.0664821	0.250428	0.999693	FALSE
2177	function connectivity	Severity	Visual-Dorsal Attention	1089	-0.016796	0.010055	-0.00337052	-0.0133839	0.00269354	-0.0192581	0.0154394	-0.00665891	-0.0120071	0.62268	0.999693	FALSE
2179	function connectivity	Severity	Visual-Dorsal Attention	1090	-0.00989569	0.0169715	0.00353792	0.0281745	0.00436204	0.0302983	0.026696	-0.00371622	0.0110373	0.605727	0.999693	FALSE
2181	function connectivity	Severity	Visual-Dorsal Attention	1091	-0.0200306	0.00681653	-0.00660702	-0.0502116	-0.0131866	0.0373494	0.030321	-0.00740372	0.0537363	0.334702	0.999693	FALSE
2183	function connectivity	Severity	Visual-Dorsal Attention	1092	-0.00152558	0.0253292	0.0119018	0.0456377	0.0166996	-0.0552993	0.00353638	0.0122343	0.0966286	0.082338	0.999693	FALSE
2185	function connectivity	Severity	Visual-Somatomotor	1093	-0.0172894	0.00956687	-0.00386125	-0.0844	0.00232553	0.00117668	-0.0351733	0.000524875	-0.034732	0.573036	0.999693	FALSE
2187	function connectivity	Severity	Visual-Dorsal Attention	1094	-0.0182555	0.00859448	-0.00483052	0.0200316	0.0065818	-0.025784	-0.033067	-0.0102679	0.00488674	0.48067	0.999693	FALSE
2189	function connectivity	Severity	Visual-Dorsal Attention	1095	-0.00466684	0.0221888	0.00876097	0.0162248	0.0174799	-0.00266728	-0.0132294	0.00289237	0.14862	0.200975	0.999693	FALSE
2191	function connectivity	Severity	Visual-Somatomotor	1096	-0.0155205	0.0113462	-0.00208716	-0.0353551	-0.00629018	-0.00840902	0.0143939	0.00375622	-0.0733921	0.760731	0.999693	FALSE
2193	function connectivity	Severity	Visual-Dorsal Attention	1097	-0.00772754	0.0191307	0.0057016	0.0305274	0.00707078	0.0450839	-0.0106948	0.00231645	-0.119696	0.40533	0.999693	FALSE
2195	function connectivity	Severity	Visual-Dorsal Attention	1098	-0.0126525	0.0142052	0.000776347	-0.0176564	0.00748207	-0.02606	-0.0114467	0.000543576	0.0442278	0.909785	0.999693	FALSE
2197	function connectivity	Severity	Visual-Dorsal Attention	1099	-0.0107542	0.0160938	0.00266978	0.0242524	0.00157489	0.000485371	0.0197318	0.00127215	-0.0382464	0.696685	0.999693	FALSE
2199	function connectivity	Severity	Visual-Dorsal Attention	1100	-0.0164603	0.0103866	-0.00303685	0.0010736	0.00727264	-0.0170137	-0.00720523	-0.00885652	0.00414532	0.657467	0.999693	FALSE
2201	function connectivity	Severity	Visual-Ventral Attention	1101	-0.0302541	0.0173256	-0.00646424	-0.0146742	-0.0198763	0.00233159	-0.0464686	0.0184817	-0.026774	0.594334	0.999693	FALSE
2203	function connectivity	Severity	Visual-Ventral Attention	1102	-0.0258277	0.0177684	-0.00402967	0.0146345	-0.0294515	-0.00361274	0.028999	0.00402273	0.0296185	0.717108	0.999693	FALSE
2205	function connectivity	Severity	Visual-Ventral Attention	1103	-0.0177831	0.00906919	-0.00435697	0.0268882	-0.00155597	-0.0445497	-0.0496609	-0.000430876	-0.019707	0.524754	0.999693	FALSE
2207	function connectivity	Severity	Visual-Ventral Attention	1104	-0.0377034	0.0303056	-0.0036989	-0.0363635	-0.00125565	0.0399069	-0.0807149	0.0244169	0.00275977	0.831172	0.999693	FALSE
2209	function connectivity	Severity	Visual-Ventral Attention	1105	-0.0165572	0.0102971	-0.00313006	-0.0231542	-0.00520125	0.0442092	-0.0111175	-0.00391302	-0.0298351	0.647747	0.999693	FALSE
2211	function connectivity	Severity	Visual-Ventral Attention	1106	-0.0118015	0.0150593	0.00162888	-0.010541	0.00784288	-0.0152881	0.0154303	-0.00256511	0.0831214	0.812106	0.999693	FALSE
2213	function connectivity	Severity	Visual-Ventral Attention	1107	-0.011711	0.0244789	0.00638394	0.023398	-0.00993465	-0.0159649	0.0565235	0.0135565	0.00431426	0.489265	0.999693	FALSE
2215	function connectivity	Severity	Visual-Ventral Attention	1108	-0.0180842	0.00876539	-0.00465943	0.026438	-0.00197828	-0.0563753	0.00840798	-0.00485147	0.00692342	0.496343	0.999693	FALSE
2217	function connectivity	Severity	Visual-Ventral Attention	1109	-0.00479805	0.0220628	0.00863239	0.0139627	0.0103176	-0.0166502	-0.0328804	0.0112831	0.120734	0.207755	0.999693	FALSE
2219	function connectivity	Severity	Visual-Ventral Attention	1110	-0.0211181	0.00573273	-0.0076927	-0.0475941	-0.00276366	-0.02197	-0.0236711	-0.00458376	-0.0506853	0.261416	0.999693	FALSE
2221	function connectivity	Severity	Visual-Ventral Attention	1111	-0.010693	0.016156	0.00273152	0.0694996	-0.00143976	-0.00374394	0.0225951	0.00056594	-0.0534754	0.690041	0.999693	FALSE
2223	function connectivity	Severity	Visual-Ventral Attention	1112	-0.017642	0.00921701	-0.00421249	0.0227121	-0.00796334	-0.028115	-0.0471531	-0.00118453	0.211204	0.538693	0.999693	FALSE
2225	function connectivity	Severity	Visual-Ventral Attention	1113	-0.011722	0.0151327	0.00170534	0.0427442	0.00464143	-0.0479585	0.0262571	-0.00303673	0.157401	0.803418	0.999693	FALSE
2227	function connectivity	Severity	Visual-Ventral Attention	1114	-0.0172434	0.0096102	-0.00381661	-0.0105543	0.00335043	-0.0159863	0.0285864	-0.0110727	0.0724564	0.577442	0.999693	FALSE
2229	function connectivity	Severity	Visual-Ventral Attention	1115	-0.0126274	0.0209711	0.00417189	-0.0231034	0.0136851	0.004185	0.0543755	-0.00734793	0.00977158	0.626448	0.999693	FALSE
2231	function connectivity	Severity	Visual-Frontoparietal	1116	-0.0092571	0.0175992	0.00417106	-0.0249005	0.00192575	-0.0404449	-0.00874303	0.0121102	0.0898883	0.542654	0.999693	FALSE
2233	function connectivity	Severity	Visual-Frontoparietal	1117	-0.0114553	0.0153924	0.00196853	-0.00542009	0.00107779	-0.0100777	-0.0361717	0.00736993	0.0159026	0.773793	0.999693	FALSE
2235	function connectivity	Severity	Visual-Frontoparietal	1118	-0.0202436	0.00662269	-0.00681046	0.00399002	-0.00171086	-0.0106883	-0.0494842	-0.00479256	-0.153576	0.320378	0.999693	FALSE
2237	function connectivity	Severity	Visual-Frontoparietal	1119	-0.0113214	0.0155307	0.00210465	0.0337156	0.00368089	0.0083105	-0.0489293	0.000938792	0.0842459	0.758659	0.999693	FALSE
2239	function connectivity	Severity	Visual-Frontoparietal	1120	-0.0114172	0.020794	0.00468843	-0.0085146	-0.00659403	-0.0198985	0.0173914	0.0154768	0.0726949	0.568301	0.999693	FALSE
2241	function connectivity	Severity	Visual-Ventral Attention	1121	-0.0232826	0.00357546	-0.00985357	0.0282273	-0.00838078	0.0210456	-0.0676116	-0.0114958	-0.0425665	0.150398	0.999693	FALSE
2243	function connectivity	Severity	Visual-Frontoparietal	1122	-0.0080859	0.0187704	0.00534225	0.0130627	0.00254812	0.0114026	-0.0306094	0.00793469	0.0790444	0.435537	0.999693	FALSE
2245	function connectivity	Severity	Visual-Frontoparietal	1123	-0.0216747	0.0130213	-0.00432669	-0.0504386	0.0134627	-0.00451765	-0.0400898	-0.00632004	-0.0244382	0.624965	0.999693	FALSE
2247	function connectivity	Severity	Visual-Limbic	1124	-0.0256269	0.0279522	0.00116263	-0.0205723	-0.0218074	0.0112373	0.0710623	0.0115031	-0.11817	0.932214	0.999693	FALSE
2249	function connectivity	Severity	Visual-Limbic	1125	-0.0214783	0.00537142	-0.00805343	0.0204369	-0.00967166	0.00179156	-0.0100297	-0.0101656	0.00657563	0.23969	0.999693	FALSE
2251	function connectivity	Severity	Visual-Limbic	1126	-0.0342751	0.00747145	-0.0134018	0.00484528	-0.0061788	-0.0580916	-0.0603077	0.0022215	-0.0712331	0.208244	0.999693	FALSE
2253	function connectivity	Severity	Visual-Limbic	1127	-0.0123511	0.0145097	0.00107929	0.0352301	0.00250085	0.00142421	0.0521827	-0.0058174	-0.0592993	0.874846	0.999693	FALSE
2255	function connectivity	Severity	Visual-Default	1128	-0.0135543	0.0132984	-0.000127907	0.0282608	0.00823501	0.0130478	-0.0457535	-0.00482483	-0.0443543	0.985103	0.999693	FALSE
2257	function connectivity	Severity	Visual-Limbic	1129	-0.00929353	0.035586	0.0131463	0.0479597	-0.0100935	0.0367321	0.0599035	0.0104739	-0.0621746	0.250871	0.999693	FALSE
2259	function connectivity	Severity	Visual-Limbic	1130	-0.0173315	0.00951296	-0.00390929	-0.0109887	-0.011103	-0.00383922	0.00702175	-0.00107372	0.0997443	0.568103	0.999693	FALSE
2261	function connectivity	Severity	Visual-Limbic	1131	-0.0233814	0.00347422	-0.00995358	-0.0240422	-0.00809205	0.0287756	-0.0775285	-0.0102952	0.096737	0.146264	0.999693	FALSE
2263	function connectivity	Severity	Visual-Limbic	1132	-0.0250223	0.0315123	0.00324499	0.0702601	-0.0143144	0.0475354	-0.0285191	-0.0132199	0.00761934	0.821982	0.999693	FALSE
2265	function connectivity	Severity	Visual-Limbic	1133	-0.0167902	0.0139471	-0.00142158	0.00264474	-0.00787563	-0.0129538	-0.054827	0.00932499	0.065451	0.856137	0.999693	FALSE
2267	function connectivity	Severity	Visual-Limbic	1134	-0.00756247	0.0192899	0.00586371	0.000613412	0.00281947	0.00740408	0.0148036	0.0078751	-0.0180335	0.392004	0.999693	FALSE
2269	function connectivity	Severity	Visual-Dorsal Attention	1135	-0.0153586	0.0115	-0.00192933	-0.0257039	-0.00308372	-0.017763	0.0375836	-0.00111217	0.00129042	0.778266	0.999693	FALSE
2271	function connectivity	Severity	Visual-Dorsal Attention	1136	-0.00316806	0.0236821	0.010257	0.019942	0.0161371	0.0379197	0.0459909	0.00201179	-0.136403	0.134276	0.999693	FALSE
2273	function connectivity	Severity	Visual-Dorsal Attention	1137	-0.00583851	0.0210141	0.00758779	0.00555306	0.00556903	-0.0505152	-0.0035687	0.0156646	0.0310811	0.268008	0.999693	FALSE
2275	function connectivity	Severity	Visual-Dorsal Attention	1138	-0.0269398	-8.56e-05	-0.0135127	0.0323256	-0.0178766	-0.0383884	0.0195935	-0.0160332	0.0999998	0.048558	0.999693	FALSE
2277	function connectivity	Severity	Visual-Dorsal Attention	1139	-0.00159401	0.026762	0.012584	0.0270707	-0.000388343	0.0108739	0.0266765	0.0192757	0.0266468	0.0819276	0.999693	FALSE
2279	function connectivity	Severity	Visual-Ventral Attention	1140	-0.00948394	0.0173637	0.00393989	-0.0398563	0.0171386	-0.0264338	-0.0190136	0.00394517	-0.0448159	0.565123	0.999693	FALSE
2281	function connectivity	Severity	Visual-Frontoparietal	1141	-0.0390053	0.025242	-0.00688167	-0.0395041	-0.0133913	0.0781522	-0.0441655	-0.0107126	-0.0264984	0.674579	0.999693	FALSE
2283	function connectivity	Severity	Visual-Dorsal Attention	1142	-0.032734	0.0147206	-0.0090067	0.020715	-0.0274544	-0.0193588	-0.0504942	0.0104604	0.062453	0.456883	0.999693	FALSE
2285	function connectivity	Severity	Visual-Frontoparietal	1143	-0.00171733	0.025136	0.0117094	-0.0148253	0.0113961	-0.0578531	0.0430496	0.0163897	0.134588	0.0873999	0.999693	FALSE
2287	function connectivity	Severity	Visual-Frontoparietal	1144	-0.0356429	0.0173247	-0.00915909	0.00532183	0.00411454	-0.0298614	-0.0593845	0.0150061	-0.164491	0.49788	0.999693	FALSE
2289	function connectivity	Severity	Visual-Frontoparietal	1145	-0.0197872	0.00706118	-0.00636299	-0.043082	-0.0147914	0.0262786	-0.00348777	-0.000821824	-0.03591	0.352882	0.999693	FALSE
2291	function connectivity	Severity	Visual-Default	1146	-0.00873631	0.0250904	0.00817704	-0.00489841	0.0214052	0.0197282	0.0187288	-0.00350918	-0.0198981	0.343345	0.999693	FALSE
2293	function connectivity	Severity	Visual-Frontoparietal	1147	-0.00893203	0.0179182	0.00449307	-0.0302518	-0.00315713	0.01176	0.0443757	0.00536347	0.179197	0.511853	0.999693	FALSE
2295	function connectivity	Severity	Visual-Frontoparietal	1148	-0.0229506	0.00390445	-0.00952306	0.0225137	-0.0161668	0.0102406	0.0131603	-0.0125965	0.0698036	0.164515	0.999693	FALSE
2297	function connectivity	Severity	Visual-Frontoparietal	1149	-0.00940776	0.0657963	0.0281943	0.0995137	-0.00172205	0.0766702	0.0244674	-0.00713828	0.00565154	0.141671	0.999693	FALSE
2299	function connectivity	Severity	Visual-Frontoparietal	1150	-0.0184085	0.00844468	-0.00498193	0.0259104	-0.00104125	-0.0120312	-0.0369557	-0.00501452	-0.100964	0.467078	0.999693	FALSE
2301	function connectivity	Severity	Visual-Frontoparietal	1151	-0.0220142	0.00484497	-0.00858464	-0.0687993	0.00316303	-0.0194863	-0.00173311	-0.0121358	0.0157829	0.210252	0.999693	FALSE
2303	function connectivity	Severity	Visual-Frontoparietal	1152	-0.0261717	0.000676696	-0.0127475	0.0221823	-0.0191613	-0.00547401	0.00487085	-0.0113007	-0.122214	0.0627209	0.999693	FALSE
2305	function connectivity	Severity	Visual-Frontoparietal	1153	-0.0223566	0.0155896	-0.00338353	-0.0114833	-0.0156607	-0.0371007	0.00210589	0.0114374	0.0813033	0.726694	0.999693	FALSE
2307	function connectivity	Severity	Visual-Frontoparietal	1154	-0.0135874	0.0132617	-0.000162896	-0.00106356	-0.0113532	0.00486509	0.0293694	0.00437862	0.0178977	0.981026	0.999693	FALSE
2309	function connectivity	Severity	Visual-Frontoparietal	1155	-0.0027546	0.0241165	0.010681	0.105508	0.00935394	-0.0196942	0.0117484	0.00836864	-0.0385081	0.119203	0.999693	FALSE
2311	function connectivity	Severity	Visual-Default	1156	-0.00777131	0.0190879	0.0056583	0.0577387	-0.000315613	-0.0279715	-0.0245421	0.00979179	0.131871	0.408922	0.999693	FALSE
2313	function connectivity	Severity	Visual-Frontoparietal	1157	0.0043292	0.0311805	0.0177548	-0.00920806	0.0196048	-0.018655	0.0150481	0.0251457	-0.141361	0.00954282	0.999693	FALSE
2315	function connectivity	Severity	Visual-Default	1158	-0.0202026	0.00665328	-0.00677465	-0.0762611	-0.00731709	-0.00331095	-0.0430015	0.000570764	0.0492187	0.322741	0.999693	FALSE
2317	function connectivity	Severity	Visual-Frontoparietal	1159	-0.016446	0.0104025	-0.00302177	0.0161434	-0.00941907	-0.0244115	0.0625144	-0.0033858	-0.000455246	0.659079	0.999693	FALSE
2319	function connectivity	Severity	Visual-Frontoparietal	1160	-0.0153303	0.0115283	-0.00190099	-0.00258906	0.00936908	-0.0535407	-0.0341409	-0.00200815	0.0170589	0.781439	0.999693	FALSE
2321	function connectivity	Severity	Visual-Default	1161	-0.0246036	0.00224619	-0.0111787	-0.000428629	-0.019446	-0.00635151	-0.0384421	-0.00498437	0.0223481	0.102673	0.999693	FALSE
2323	function connectivity	Severity	Visual-Default	1162	-0.0183357	0.0144588	-0.00193845	0.00521276	0.00816431	0.00164116	-0.00471238	-0.0144373	0.117475	0.816769	0.999693	FALSE
2325	function connectivity	Severity	Visual-Default	1163	-0.0201348	0.00673378	-0.00670053	-0.038589	-0.0030433	-0.0319191	-0.00441265	-0.00570601	0.0659703	0.328294	0.999693	FALSE
2327	function connectivity	Severity	Visual-Default	1164	-0.0178098	0.00904742	-0.0043812	-0.00683126	-0.0087608	0.0231201	-0.00780739	-0.00299334	-0.0454155	0.522527	0.999693	FALSE
2329	function connectivity	Severity	Visual-Default	1165	-0.01605	0.0108051	-0.00262241	0.00789936	0.00912076	-0.0345853	-0.024006	-0.00612793	-0.0250363	0.701881	0.999693	FALSE
2331	function connectivity	Severity	Visual-Default	1166	-0.0206501	0.00620243	-0.00722385	0.00593636	-0.0170853	0.0200752	-0.026466	-0.00221516	-0.0257222	0.291638	0.999693	FALSE
2333	function connectivity	Severity	Visual-Default	1167	-0.0153977	0.0314718	0.00803706	0.0801043	0.004514	0.0320008	0.0169478	-0.0115106	-0.095975	0.50147	0.999693	FALSE
2335	function connectivity	Severity	Visual-Default	1168	-0.0101819	0.016672	0.00324506	-0.00935012	-0.00372194	-0.0196914	0.057287	0.00719839	-0.0187976	0.635722	0.999693	FALSE
2337	function connectivity	Severity	Visual-Default	1169	-0.0115413	0.0153103	0.00188446	-0.0611527	0.00158822	-0.00627039	-0.0270841	0.00926492	0.0503423	0.783237	0.999693	FALSE
2339	function connectivity	Severity	Visual-Default	1170	-0.0252553	0.0204979	-0.00237872	0.00316196	0.00171574	0.00314198	0.0609015	-0.0239865	-0.0449594	0.838512	0.999693	FALSE
2341	function connectivity	Severity	Visual-Default	1171	-0.00711398	0.0197379	0.00631198	-0.00622656	0.0129335	0.00598057	0.00267087	0.00439436	-0.0765355	0.356819	0.999693	FALSE
2343	function connectivity	Severity	Visual-Default	1172	-0.0151361	0.0117179	-0.00170912	0.00486954	-0.00115442	-0.00948893	0.0340126	-0.00458919	-0.0153164	0.802987	0.999693	FALSE
2345	function connectivity	Severity	Visual-Default	1173	-0.0271716	0.0116805	-0.00774558	-0.0334525	0.00116959	0.0242204	0.0292641	-0.0233346	-0.0583463	0.434521	0.999693	FALSE
2347	function connectivity	Severity	Visual-Default	1174	-0.0214172	0.00543941	-0.0079889	0.0113373	-0.0147004	-0.0263214	0.0189412	-0.00471107	-0.034881	0.243598	0.999693	FALSE
2349	function connectivity	Severity	Visual-Default	1175	-0.0145111	0.012345	-0.00108301	-0.0179524	0.00615335	-0.0156801	-0.00380904	-0.00311868	-0.000992284	0.874397	0.999693	FALSE
2351	function connectivity	Severity	Visual-Default	1176	-0.0157675	0.0110856	-0.00234095	0.0139844	-0.00132474	-0.0315388	-0.0397975	0.00200029	-0.0078974	0.732558	0.999693	FALSE
2353	function connectivity	Severity	Visual-Default	1177	-0.0143434	0.0125061	-0.000918642	0.0560532	-0.00478585	-0.0275896	-0.0418135	0.00195617	0.10365	0.893309	0.999693	FALSE
2355	function connectivity	Severity	Visual-Default	1178	-0.00987062	0.016983	0.00355617	0.0405538	0.00738887	-0.025489	0.011249	0.00175851	-0.07476	0.603685	0.999693	FALSE
2357	function connectivity	Severity	Visual-Frontoparietal	1179	-0.00644746	0.0315335	0.012543	0.0506308	0.0235128	-0.0139933	0.0482308	-0.000997044	-0.0610822	0.19548	0.999693	FALSE
2359	function connectivity	Severity	Visual-Default	1180	-0.009276	0.0175714	0.00414772	0.0106112	-0.00142997	0.0415361	0.000857269	0.00459414	-0.0307487	0.544781	0.999693	FALSE
2361	function connectivity	Severity	Visual-Default	1181	-0.0141061	0.0135995	-0.00025327	0.00922878	-0.0140808	0.0382406	0.012421	0.00253056	0.0495138	0.971415	0.999693	FALSE
2363	function connectivity	Severity	Visual-Default	1182	-0.0146304	0.0136476	-0.00049142	-0.0236946	-0.00982441	0.0109696	-0.00344482	0.00857739	-0.071999	0.945689	0.999693	FALSE
2365	function connectivity	Severity	Visual-Visual	1183	-0.0232508	0.0282508	0.00250002	0.00774327	-0.0273941	0.0014245	0.0265147	0.0225495	-0.0174814	0.849087	0.999693	FALSE
2367	function connectivity	Severity	Visual-Default	1184	-0.0227659	0.00408748	-0.00933922	-0.0245968	-0.00784354	-0.0415677	0.0284577	-0.00848209	-0.0480831	0.17279	0.999693	FALSE
2369	function connectivity	Severity	Visual-Default	1185	-0.0351259	0.00901863	-0.0130536	-0.0607348	-0.0295926	-0.0136308	-0.00351866	0.00474057	0.0872272	0.246403	0.999693	FALSE
2371	function connectivity	Severity	Visual-Somatomotor	1186	-0.0244044	0.00246994	-0.0109672	0.0187818	-0.0095897	0.00889221	0.0071102	-0.0174859	-0.0265323	0.109666	0.999693	FALSE
2373	function connectivity	Severity	Visual-Default	1187	-0.0130812	0.0221915	0.00455517	0.0523889	-0.00373743	-0.0365364	-0.0126295	0.0164477	-0.0337655	0.612699	0.999693	FALSE
2375	function connectivity	Severity	Visual-Ventral Attention	1188	-0.0156067	0.0112474	-0.00217964	-0.0578231	-0.0115653	0.0346968	0.0171214	0.00185695	0.073906	0.75036	0.999693	FALSE
2377	function connectivity	Severity	Visual-Somatomotor	1189	-0.0119767	0.014876	0.00144961	-0.0520246	0.00575654	-0.00217026	0.0541472	-0.0019814	0.0238139	0.832409	0.999693	FALSE
2379	function connectivity	Severity	Visual-Default	1190	-0.0147673	0.0161525	0.000692622	0.0211376	0.0128044	-0.00793049	-0.0431965	-0.00710561	0.112642	0.930029	0.999693	FALSE
2381	function connectivity	Severity	Visual-Visual	1191	-0.0230948	0.0165969	-0.00324894	0.0290301	0.0143318	0.00436043	-0.0351196	-0.0147023	-0.112741	0.748313	0.999693	FALSE
2383	function connectivity	Severity	Visual-Visual	1192	-0.0140396	0.0128201	-0.000609732	0.0485532	0.00408373	0.00287372	0.0045397	-0.0071364	-0.0702051	0.929094	0.999693	FALSE
2385	function connectivity	Severity	Visual-Visual	1193	-0.0153126	0.0115818	-0.00186541	0.0715745	-0.00559893	-0.0142911	0.00923497	-0.00348036	-0.0552105	0.785708	0.999693	FALSE
2387	function connectivity	Severity	Visual-Visual	1194	-0.00293862	0.0239798	0.0105206	-0.00259952	0.0102849	0.00994516	0.0752824	0.00596874	0.0252317	0.125514	0.999693	FALSE
2389	function connectivity	Severity	Visual-Visual	1195	-0.0108121	0.0162065	0.0026972	0.0277666	0.00875914	-0.0431002	-0.00186687	0.00251243	-0.0464042	0.695563	0.999693	FALSE
2391	function connectivity	Severity	Visual-Visual	1196	-0.00718181	0.0197095	0.00626383	0.0672592	0.00169776	-0.00486721	-0.00276983	0.00639127	0.0339591	0.361203	0.999693	FALSE
2393	function connectivity	Severity	Visual-Visual	1197	-0.0291474	0.0339625	0.00240755	0.0273365	-0.0020077	0.0642457	-0.0712183	-0.00762691	0.0397153	0.881128	0.999693	FALSE
2395	function connectivity	Severity	Visual-Visual	1198	-0.00921416	0.0176687	0.00422725	-0.0116414	-0.000933347	-0.0098155	-0.0206302	0.012388	0.0136739	0.537632	0.999693	FALSE
2397	function connectivity	Severity	Visual-Visual	1199	-0.0321293	0.0253034	-0.00341294	0.0449738	-0.0327917	-0.0465937	0.0200249	0.0110053	0.0405897	0.815807	0.999693	FALSE
2399	function connectivity	Severity	Visual-Visual	1200	-0.0142629	0.0353223	0.0105297	-0.0117258	0.000362347	0.0798272	0.027382	-0.00542559	0.019586	0.405174	0.999693	FALSE
2401	function connectivity	Severity	Visual-Visual	1201	-0.00959208	0.0172705	0.00383923	-0.00545965	0.00534687	0.0515018	0.00528436	0.000847	-0.136699	0.575316	0.999693	FALSE
2403	function connectivity	Severity	Visual-Visual	1202	-0.00590222	0.0302474	0.0121726	-0.0309513	0.0273594	0.00240114	0.0495515	0.0029011	-0.0222471	0.186852	0.999693	FALSE
2405	function connectivity	Severity	Visual-Visual	1203	-0.0254056	0.00151131	-0.0119472	-0.0274982	0.00162777	-0.0441376	-0.0333578	-0.0136432	-0.103286	0.0818816	0.999693	FALSE
2407	function connectivity	Severity	Visual-Visual	1204	-0.0211276	0.00951266	-0.00580748	0.0148076	5.41e-05	-0.0448298	0.0332202	-0.0153898	0.159615	0.457498	0.999693	FALSE
2409	function connectivity	Severity	Visual-Visual	1205	-0.0253274	0.0494139	0.0120433	0.116076	0.000710819	-0.0127882	-0.0379576	0.0108133	0.00975712	0.52763	0.999693	FALSE
2411	function connectivity	Severity	Visual-Somatomotor	1206	-0.0184296	0.0275553	0.00456286	0.036869	0.0275839	0.00520829	-0.0329804	-0.00865585	-0.0776216	0.697309	0.999693	FALSE
2413	function connectivity	Severity	Visual-Somatomotor	1207	-0.0135953	0.0133931	-0.000101112	0.0170479	-0.000269175	0.00115794	0.0738588	-0.00757856	-0.012043	0.988283	0.999693	FALSE
2415	function connectivity	Severity	Visual-Somatomotor	1208	-0.0147811	0.0121079	-0.00133662	-0.0513685	0.00830382	-0.0476897	0.0161107	-0.000343664	-0.0404756	0.845507	0.999693	FALSE
2417	function connectivity	Severity	Visual-Somatomotor	1209	-0.00917346	0.0176943	0.00426042	0.0272722	-0.0066529	-0.00734162	0.0141703	0.010384	0.0116951	0.534216	0.999693	FALSE
2419	function connectivity	Severity	Visual-Somatomotor	1210	-0.0145778	0.0122724	-0.0011527	0.0351269	0.00371956	-0.0169288	0.00166066	-0.00665521	0.0450095	0.866359	0.999693	FALSE
2421	function connectivity	Severity	Visual-Somatomotor	1211	-0.0206964	0.0366107	0.00795715	0.0230919	-0.0196047	0.0107102	0.0727736	-0.00967086	0.0917252	0.586245	0.999693	FALSE
2423	function connectivity	Severity	Visual-Somatomotor	1212	-0.00880775	0.0180483	0.0046203	-0.0744122	0.00631903	-0.0313175	0.0333095	0.0109581	-0.0131905	0.500069	0.999693	FALSE
2425	function connectivity	Severity	Visual-Somatomotor	1213	-0.00715003	0.0242231	0.00853654	0.039055	-0.00620637	0.010868	0.000507762	0.0158589	0.0652825	0.286152	0.999693	FALSE
2427	function connectivity	Severity	Visual-Somatomotor	1214	-0.016575	0.0102704	-0.00315229	0.0289583	-0.00332352	-0.0137687	-0.0514534	0.000929649	-0.0742366	0.645306	0.999693	FALSE
2429	function connectivity	Severity	Visual-Somatomotor	1215	-0.019357	0.00750081	-0.00592811	-0.0376567	-0.0083359	0.0304582	0.0254206	-0.0079904	-0.0217329	0.386922	0.999693	FALSE
2431	function connectivity	Severity	Visual-Somatomotor	1216	-0.0345619	0.00471924	-0.0149214	-0.0485223	-0.018866	-0.0501127	0.00272759	0.00271766	-0.0888927	0.136481	0.999693	FALSE
2433	function connectivity	Severity	Visual-Somatomotor	1217	-0.0184841	0.0301209	0.00581842	-0.008932	-0.013023	0.0761627	0.000398302	-5.03e-05	0.053622	0.638893	0.999693	FALSE
2435	function connectivity	Severity	Visual-Somatomotor	1218	-0.0077536	0.0191074	0.00567691	0.0585168	-0.00169069	0.0365247	0.0275405	0.00335545	-0.0862186	0.407414	0.999693	FALSE
2437	function connectivity	Severity	Visual-Somatomotor	1219	-0.0121063	0.0147515	0.00132263	0.00794889	0.00385994	-0.0479274	-0.0419792	0.00784033	-0.00339892	0.846928	0.999693	FALSE
2439	function connectivity	Severity	Visual-Somatomotor	1220	-0.015362	0.0114947	-0.00193364	0.0128497	0.00201133	0.0191013	-0.0498714	-0.00449983	0.0353164	0.777768	0.999693	FALSE
2441	function connectivity	Severity	Visual-Somatomotor	1221	-0.0275308	-0.000677459	-0.0141041	-0.039538	-0.0121814	-0.0194314	-0.00786961	-0.0148672	0.0651181	0.039508	0.999693	FALSE
2443	function connectivity	Severity	Visual-Somatomotor	1222	-0.0098732	0.0169813	0.00355404	0.0139572	0.00776747	0.0408056	0.0257209	-0.00564632	-0.00929024	0.603914	0.999693	FALSE
2445	function connectivity	Severity	Visual-Somatomotor	1223	-0.0283399	0.0126831	-0.00782837	-0.0599271	0.00635323	0.00765906	0.00455659	-0.0223829	0.113775	0.454439	0.999693	FALSE
2447	function connectivity	Severity	Visual-Somatomotor	1224	-0.0203476	0.00649875	-0.00692442	0.00817523	-0.00756376	-0.0304753	-0.0107539	-0.00506755	0.00471996	0.311988	0.999693	FALSE
2449	function connectivity	Severity	Visual-Somatomotor	1225	-0.0573048	0.033927	-0.0116889	0.0473889	0.0132045	-0.114985	0.0185873	-0.0161831	-0.0249049	0.615503	0.999693	FALSE
2451	function connectivity	Severity	Visual-Somatomotor	1226	-0.0170952	0.0097526	-0.00367131	-0.0169071	0.00346145	-0.0651553	0.00740977	-0.00312296	0.0485998	0.591937	0.999693	FALSE
2453	function connectivity	Severity	Visual-Somatomotor	1227	-0.0249838	0.00479365	-0.0100951	-0.0213392	-0.00398269	0.0275138	0.00698613	-0.0207631	0.00714266	0.183873	0.999693	FALSE
2455	function connectivity	Severity	Visual-Somatomotor	1228	-0.016243	0.0262763	0.00501663	0.0643317	0.0100768	-0.00910064	0.0460056	-0.0113897	-0.116528	0.643728	0.999693	FALSE
2457	function connectivity	Severity	Visual-Somatomotor	1229	-0.0147142	0.012139	-0.0012876	0.0228884	0.00143493	0.0058168	-0.0432216	-0.00127292	-0.0548685	0.850909	0.999693	FALSE
2459	function connectivity	Severity	Visual-Somatomotor	1230	-0.0182974	0.00855399	-0.00487171	-0.0479087	0.00105281	0.00166322	0.0322846	-0.00987653	0.0131337	0.47696	0.999693	FALSE
2461	function connectivity	Severity	Visual-Somatomotor	1231	-0.00462829	0.0222268	0.00879924	0.0301855	0.0190278	0.00302701	-0.0311308	0.00611599	-0.1156	0.199005	0.999693	FALSE
2463	function connectivity	Severity	Visual-Somatomotor	1232	-0.0457201	0.0123923	-0.0166639	-0.0294093	0.000854563	-0.0666311	-0.0637163	0.00816924	0.0457386	0.260992	0.999693	FALSE
2465	function connectivity	Severity	Visual-Visual	1233	-0.0114735	0.0255749	0.00705068	-0.0378807	0.0264843	-0.0191362	-0.00590789	0.00426091	0.043842	0.455667	0.999693	FALSE
2467	function connectivity	Severity	Visual-Dorsal Attention	1234	-0.0115312	0.0153279	0.00189837	-0.0428817	-0.00692797	0.0389987	0.037691	0.00307137	0.0910416	0.781737	0.999693	FALSE
2469	function connectivity	Severity	Visual-Visual	1235	-0.00676358	0.0200963	0.00666638	0.0142605	0.00223866	-0.00221917	-0.00792359	0.0111332	0.0177386	0.330608	0.999693	FALSE
2471	function connectivity	Severity	Visual-Dorsal Attention	1236	-0.0291413	0.0228705	-0.00313536	-0.00194652	-0.0181803	-0.0358604	0.00335866	0.0266988	-0.0607123	0.8132	0.999693	FALSE
2473	function connectivity	Severity	Visual-Visual	1237	0.00263907	0.0294871	0.0160631	0.0189026	0.0254354	0.0107772	-0.0595527	0.0164549	0.00511911	0.0190128	0.999693	FALSE
2475	function connectivity	Severity	Visual-Dorsal Attention	1238	-0.0157811	0.0261636	0.00519129	0.018735	-0.0159324	0.0488361	-0.00902485	0.0136157	-0.0175568	0.62757	0.999693	FALSE
2477	function connectivity	Severity	Visual-Dorsal Attention	1239	-0.0083633	0.0184959	0.00506628	0.0113767	0.00739601	0.00751771	0.0165969	0.00109441	0.0431683	0.459669	0.999693	FALSE
2479	function connectivity	Severity	Visual-Dorsal Attention	1240	-0.0164889	0.0142376	-0.00112566	0.0209549	-0.0160479	0.0153008	0.0143293	0.00504793	-0.0481512	0.885811	0.999693	FALSE
2481	function connectivity	Severity	Visual-Dorsal Attention	1241	-0.0237005	0.0031683	-0.0102661	0.0110203	-0.00958641	-0.0136847	-0.00147559	-0.0127001	-0.0127128	0.134202	0.999693	FALSE
2483	function connectivity	Severity	Visual-Somatomotor	1242	-0.0135285	0.0133247	-0.000101908	0.0394497	-0.0118756	0.0172906	0.0433805	0.000224511	-0.0344021	0.988131	0.999693	FALSE
2485	function connectivity	Severity	Visual-Dorsal Attention	1243	-0.0185797	0.00829221	-0.00514375	-0.0346843	0.00274514	-0.0279632	-0.0357488	-0.00478782	0.0705182	0.453049	0.999693	FALSE
2487	function connectivity	Severity	Visual-Dorsal Attention	1244	-0.00587367	0.0388227	0.0164745	0.00168812	-0.0049784	0.00149916	0.0767593	0.0201851	0.143303	0.148504	0.999693	FALSE
2489	function connectivity	Severity	Visual-Somatomotor	1245	-0.0522564	0.0390415	-0.00660747	0.0627419	-0.0165832	0.0582331	-0.0797125	-0.00427438	-0.127278	0.776644	0.999693	FALSE
2491	function connectivity	Severity	Visual-Dorsal Attention	1246	-0.00297356	0.0238865	0.0104565	0.0103176	0.000337468	0.0219781	0.0469895	0.0123481	0.0645531	0.127008	0.999693	FALSE
2493	function connectivity	Severity	Visual-Dorsal Attention	1247	-0.0135941	0.0227344	0.00457015	-0.00534129	-0.0119094	-0.0156489	0.041216	0.0128408	0.13782	0.621921	0.999693	FALSE
2495	function connectivity	Severity	Visual-Dorsal Attention	1248	-0.0118774	0.01497	0.00154626	-0.00916296	0.00804347	-0.0307234	-0.041972	0.00479225	0.00432679	0.821384	0.999693	FALSE
2497	function connectivity	Severity	Visual-Ventral Attention	1249	-0.0229183	0.00714369	-0.00788732	0.0292415	-0.0157991	-0.0348517	-0.0273711	0.00208952	-0.0910807	0.303731	0.999693	FALSE
2499	function connectivity	Severity	Visual-Ventral Attention	1250	-0.0337115	0.0207781	-0.0064667	-0.0609711	-0.00587513	-0.0522764	0.0309266	0.0173606	-0.00230182	0.641782	0.999693	FALSE
2501	function connectivity	Severity	Visual-Ventral Attention	1251	-0.0145237	0.0123281	-0.00109779	-0.00198075	0.000243587	0.0274681	-0.0363475	-0.000876196	-0.0629967	0.872677	0.999693	FALSE
2503	function connectivity	Severity	Visual-Ventral Attention	1252	-0.00684021	0.0381961	0.0156779	0.0369118	0.0236174	0.0690368	-0.0125154	-0.00256801	-0.0347566	0.17238	0.999693	FALSE
2505	function connectivity	Severity	Visual-Ventral Attention	1253	-0.0029108	0.0239427	0.010516	0.0223496	0.0208043	-0.0171601	0.0350107	0.00373096	-0.0185432	0.124769	0.999693	FALSE
2507	function connectivity	Severity	Visual-Ventral Attention	1254	-0.0134792	0.0133745	-5.23e-05	0.0328065	-0.00190983	0.0163074	-0.00964009	-0.000928752	-0.0692597	0.993903	0.999902	FALSE
2509	function connectivity	Severity	Visual-Ventral Attention	1255	-0.0111397	0.0157087	0.00228448	0.0150047	0.0051913	-0.0270489	0.00429651	0.00311913	-0.0551811	0.738727	0.999693	FALSE
2511	function connectivity	Severity	Visual-Ventral Attention	1256	-0.00864767	0.0182002	0.00477627	-0.00594219	0.00673423	-0.0286213	0.0413022	0.00699547	-0.139026	0.485578	0.999693	FALSE
2513	function connectivity	Severity	Visual-Ventral Attention	1257	-0.0085061	0.021898	0.00669595	0.0204662	0.00530408	-0.0266367	-0.0313114	0.0179674	-0.109936	0.387976	0.999693	FALSE
2515	function connectivity	Severity	Visual-Ventral Attention	1258	-0.029333	-0.00247281	-0.0159029	-0.012081	-0.021012	-0.0143996	-0.0223035	-0.0128204	0.0184606	0.0202954	0.999693	FALSE
2517	function connectivity	Severity	Visual-Ventral Attention	1259	-0.0210083	0.0149664	-0.00302097	0.00289115	-0.0147939	-0.0428328	0.0142151	0.00955873	0.0355169	0.742023	0.999693	FALSE
2519	function connectivity	Severity	Visual-Ventral Attention	1260	-0.01481	0.0287918	0.00699092	0.0244915	0.00528742	0.0206724	0.0630355	-0.0139383	0.0127735	0.529674	0.999693	FALSE
2521	function connectivity	Severity	Visual-Frontoparietal	1261	-0.00631823	0.0268847	0.0102832	-0.0312745	0.0197076	0.030417	0.0482368	-0.000731641	0.0109186	0.224734	0.999693	FALSE
2523	function connectivity	Severity	Visual-Ventral Attention	1262	-0.0121232	0.0147296	0.00130318	-0.0299253	0.00862837	0.0189715	0.0061201	-0.00386333	0.0117202	0.849124	0.999693	FALSE
2525	function connectivity	Severity	Visual-Ventral Attention	1263	-0.00356518	0.0232898	0.00986233	0.0488676	0.00882824	0.0585248	-0.051477	0.00810069	-0.00525396	0.14999	0.999693	FALSE
2527	function connectivity	Severity	Visual-Frontoparietal	1264	-0.0230052	0.0120924	-0.00545643	-0.00590078	-0.0191485	0.023917	-0.0311124	0.00567066	-0.0427819	0.542253	0.999693	FALSE
2529	function connectivity	Severity	Visual-Limbic	1265	-0.0200123	0.00685369	-0.00657932	0.0002268	-0.00626151	-0.015452	0.015079	-0.00655602	-0.104872	0.337072	0.999693	FALSE
2531	function connectivity	Severity	Visual-Limbic	1266	-0.0215848	0.0221104	0.000262833	0.00532484	0.0166812	0.0276074	-0.0416754	-0.0162233	0.054609	0.981188	0.999693	FALSE
2533	function connectivity	Severity	Visual-Limbic	1267	-0.043971	0.0422524	-0.000859322	-0.0567377	0.0025649	0.065976	-0.0713124	-0.00588091	0.132725	0.968837	0.999693	FALSE
2535	function connectivity	Severity	Visual-Limbic	1268	-0.012193	0.0242573	0.00603214	-0.040099	-0.00808146	0.0207171	0.0340186	0.0170832	0.00841332	0.516527	0.999693	FALSE
2537	function connectivity	Severity	Visual-Limbic	1269	-0.011937	0.0149114	0.00148722	-0.00846221	0.011749	-0.0099895	0.0252527	-0.005701	-0.00109721	0.828102	0.999693	FALSE
2539	function connectivity	Severity	Visual-Limbic	1270	-0.0134919	0.0210715	0.00378979	0.0157583	0.0137724	0.030202	0.00238568	-0.0100176	-0.0145139	0.667334	0.999693	FALSE
2541	function connectivity	Severity	Visual-Limbic	1271	-0.0287216	0.0299345	0.000606419	-0.069016	0.0218456	-0.0283471	0.0535907	-0.00755381	0.0571009	0.967673	0.999693	FALSE
2543	function connectivity	Severity	Visual-Limbic	1272	-0.0154616	0.0113936	-0.00203399	0.0164445	-0.0116487	-0.0154942	0.0167756	0.00358601	-0.032407	0.766549	0.999693	FALSE
2545	function connectivity	Severity	Visual-Limbic	1273	-0.016839	0.0100174	-0.00341084	-0.0188963	-0.0089657	0.00907236	-0.000438648	-0.000612397	0.0385171	0.618595	0.999693	FALSE
2547	function connectivity	Severity	Visual-Frontoparietal	1274	-0.0164051	0.0104471	-0.00297897	0.00202826	-0.000564676	-0.0123438	-0.0498573	-0.000154172	0.000202611	0.663653	0.999693	FALSE
2549	function connectivity	Severity	Visual-Frontoparietal	1275	-0.0148986	0.0124186	-0.00124	0.0407904	-0.0101531	-0.00103261	-0.0426154	0.00619204	-0.047253	0.858774	0.999693	FALSE
2551	function connectivity	Severity	Visual-Frontoparietal	1276	-0.00802258	0.018835	0.00540619	-0.00356924	0.00127724	0.00269253	-0.00631713	0.0094179	0.0534176	0.430084	0.999693	FALSE
2553	function connectivity	Severity	Visual-Dorsal Attention	1277	-0.038975	0.0668369	0.0139309	0.0494828	0.0240061	-0.0724933	0.0135743	-0.0286228	0.208418	0.605793	0.999693	FALSE
2555	function connectivity	Severity	Visual-Dorsal Attention	1278	-0.016023	0.0108337	-0.00259464	-0.0265719	-0.00945672	0.0199623	0.0547319	-0.00513161	0.113506	0.704906	0.999693	FALSE
2557	function connectivity	Severity	Visual-Dorsal Attention	1279	-0.0146549	0.0121982	-0.00122834	0.0479212	-0.000233284	-0.00503196	0.00268922	-0.00505589	-0.0318434	0.857696	0.999693	FALSE
2559	function connectivity	Severity	Visual-Frontoparietal	1280	-0.0100734	0.0167786	0.00335262	0.0218414	0.00485644	-0.0401931	-0.0308086	0.00823566	0.00763338	0.624541	0.999693	FALSE
2561	function connectivity	Severity	Visual-Ventral Attention	1281	-0.0060557	0.0482068	0.0210755	-0.0045604	0.0198447	0.0828975	0.0381652	-0.00479707	0.0491506	0.127884	0.999693	FALSE
2563	function connectivity	Severity	Visual-Frontoparietal	1282	-0.0213226	0.00829887	-0.00651186	0.0280029	-0.000294828	-0.0145591	-0.00142653	-0.0172771	0.147236	0.38883	0.999693	FALSE
2565	function connectivity	Severity	Visual-Frontoparietal	1283	-0.0139481	0.0129065	-0.00052079	-0.00129162	0.00135135	-0.0115147	0.000550579	0.00125868	-0.118504	0.939404	0.999693	FALSE
2567	function connectivity	Severity	Visual-Dorsal Attention	1284	-0.0150212	0.031847	0.00841289	-0.0166539	-0.00755666	0.060073	0.0603868	0.00657082	-0.125864	0.481663	0.999693	FALSE
2569	function connectivity	Severity	Visual-Frontoparietal	1285	-0.0290275	0.000670342	-0.0141786	-0.0182287	-0.00102364	-0.00530853	-0.0830863	-0.0171684	-0.0249914	0.0612782	0.999693	FALSE
2571	function connectivity	Severity	Visual-Default	1286	-0.0367992	0.0108884	-0.0129554	-0.0533917	-0.00714036	-0.0106805	-0.0764003	0.0072576	0.0385868	0.286904	0.999693	FALSE
2573	function connectivity	Severity	Visual-Frontoparietal	1287	-0.0278612	-0.00100504	-0.0144331	-0.0170893	-0.0116407	-0.0234575	-0.0544616	-0.0126032	0.0305162	0.0351471	0.999693	FALSE
2575	function connectivity	Severity	Visual-Frontoparietal	1288	-0.0168837	0.00996199	-0.00346087	-0.0127471	0.00928543	-0.0334064	-0.0295431	-0.00614249	-0.0159835	0.613316	0.999693	FALSE
2577	function connectivity	Severity	Visual-Frontoparietal	1289	-0.0247922	0.00206629	-0.0113629	-0.0522911	-0.00102142	-0.000493783	-0.0659363	-0.0116425	-0.0320923	0.097238	0.999693	FALSE
2579	function connectivity	Severity	Visual-Frontoparietal	1290	-0.0210889	0.00577136	-0.00765876	-0.011168	0.00121894	-0.0750628	-0.0127809	-0.00688547	0.0357698	0.263694	0.999693	FALSE
2581	function connectivity	Severity	Visual-Frontoparietal	1291	-0.0453274	0.0161795	-0.0145739	-0.0201386	-0.0127727	-0.0228084	-0.0963906	0.00555648	0.151976	0.352984	0.999693	FALSE
2583	function connectivity	Severity	Visual-Default	1292	-0.00470341	0.0221537	0.00872514	0.0826625	0.00804835	0.0179184	0.0204316	0.00209733	-0.0123069	0.202849	0.999693	FALSE
2585	function connectivity	Severity	Visual-Frontoparietal	1293	-0.0171494	0.0171064	-2.15e-05	0.0972663	-0.0109528	-0.00340284	-0.0289011	0.0019943	-0.03975	0.998039	0.999925	FALSE
2587	function connectivity	Severity	Visual-Frontoparietal	1294	-0.0133363	0.0135204	9.21e-05	-0.00795378	-0.000496626	-0.0415129	0.0138702	0.00204682	0.130688	0.98928	0.999838	FALSE
2589	function connectivity	Severity	Visual-Frontoparietal	1295	-0.0124997	0.0179959	0.00274811	0.0193333	0.00534546	0.0425264	0.00550185	-0.00895411	0.0981802	0.723905	0.999693	FALSE
2591	function connectivity	Severity	Visual-Default	1296	-0.0265821	0.0175141	-0.00453401	-0.0296401	0.0114583	0.000642829	0.0308758	-0.0239173	-0.000462456	0.686912	0.999693	FALSE
2593	function connectivity	Severity	Visual-Default	1297	-0.0135256	0.0242571	0.00536573	-0.00345155	-0.0113295	0.0628416	0.00908287	0.0101078	-0.0546377	0.577739	0.999693	FALSE
2595	function connectivity	Severity	Visual-Default	1298	-0.0168556	0.0207079	0.00192615	-0.0102998	-0.0158012	-0.0119171	0.0352307	0.0112847	0.117609	0.840696	0.999693	FALSE
2597	function connectivity	Severity	Visual-Default	1299	-0.0173837	0.00947634	-0.00395369	-0.0390833	-0.00662317	0.01037	0.0104738	-0.00168304	-0.0326025	0.563941	0.999693	FALSE
2599	function connectivity	Severity	Visual-Default	1300	-0.00847597	0.0213524	0.00643824	-0.0352913	0.0174642	0.0373785	0.0185785	-0.00113317	-0.0895019	0.397504	0.999693	FALSE
2601	function connectivity	Severity	Visual-Default	1301	-0.00707901	0.0197694	0.00634522	0.0510413	0.0124737	0.00245507	-0.0246728	0.00352793	-0.100286	0.354231	0.999693	FALSE
2603	function connectivity	Severity	Visual-Default	1302	-0.0194243	0.0150478	-0.00218822	0.0201527	0.0125772	-0.00493385	-0.0325846	-0.012412	0.00509197	0.803493	0.999693	FALSE
2605	function connectivity	Severity	Visual-Default	1303	-0.0327157	-0.00586647	-0.0192911	-0.021115	-0.0248102	-0.018389	-0.0191676	-0.0155037	-0.01383	0.00485564	0.999693	FALSE
2607	function connectivity	Severity	Visual-Default	1304	-0.00943266	0.0174187	0.00399302	0.0061405	-0.00411022	-0.00339063	0.00233173	0.0109637	-0.0303877	0.559943	0.999693	FALSE
2609	function connectivity	Severity	Visual-Default	1305	-0.00642586	0.0204283	0.00700121	-0.0057952	-0.00115944	0.00662638	0.00502216	0.0137943	0.0110787	0.306793	0.999693	FALSE
2611	function connectivity	Severity	Visual-Default	1306	-0.0022884	0.0245663	0.011139	0.0225499	0.00706737	-0.00835568	-0.00129041	0.0178281	-0.0878606	0.103964	0.999693	FALSE
2613	function connectivity	Severity	Visual-Limbic	1307	-0.0191155	0.00776614	-0.00567467	0.064669	-0.0156983	-0.000526973	-0.0127173	-0.00273702	-0.0776371	0.407958	0.999693	FALSE
2615	function connectivity	Severity	Visual-Default	1308	-0.00852643	0.0183265	0.00490002	-0.0356889	0.00936413	0.0374749	-0.0245967	0.00514194	-0.0635418	0.474427	0.999693	FALSE
2617	function connectivity	Severity	Visual-Default	1309	0.000374882	0.0272246	0.0137998	-0.00238867	0.00815521	0.0140497	0.0197185	0.0154513	0.192313	0.0439366	0.999693	FALSE
2619	function connectivity	Severity	Visual-Default	1310	-0.0183691	0.00849544	-0.00493686	-0.00802311	-0.00555761	-0.0547169	0.0312259	-0.00106617	-0.0741408	0.471305	0.999693	FALSE
2621	function connectivity	Severity	Visual-Default	1311	-0.0154798	0.0383622	0.0114412	0.0365544	0.00177195	0.0277479	0.0645317	-0.0178157	0.0413001	0.404863	0.999693	FALSE
2623	function connectivity	Severity	Visual-Default	1312	-0.0186464	0.00821585	-0.00521529	0.00479813	-0.00455913	-0.033811	-0.0107999	-0.00329138	0.011022	0.446627	0.999693	FALSE
2625	function connectivity	Severity	Visual-Default	1313	-0.0337659	0.0433437	0.00478894	-0.0341956	-0.0170435	-0.0011926	0.108792	-0.00427371	-0.0243784	0.807657	0.999693	FALSE
2627	function connectivity	Severity	Visual-Default	1314	-0.0155979	0.0112557	-0.00217108	0.0361627	-0.00966497	0.0102616	0.0428248	-0.00561994	0.0395212	0.751303	0.999693	FALSE
2629	function connectivity	Severity	Visual-Default	1315	-0.00492902	0.0219252	0.00849807	-0.00615189	0.00926872	0.0309022	0.00133182	0.00709905	0.0250369	0.214801	0.999693	FALSE
2631	function connectivity	Severity	Visual-Default	1316	-0.00542467	0.0214337	0.00800452	-0.0166663	0.00845935	0.00629214	-0.016755	0.0134596	-0.0916986	0.242708	0.999693	FALSE
2633	function connectivity	Severity	Visual-Default	1317	-0.0114793	0.0153856	0.00195317	0.00406367	0.00793677	4.05e-05	0.02212	-0.00300431	-0.0512724	0.775651	0.999693	FALSE
2635	function connectivity	Severity	Visual-Default	1318	-0.0071613	0.0196909	0.00626481	-0.0255577	0.00897599	0.0531631	-0.0311955	0.00725846	-0.124311	0.36043	0.999693	FALSE
2637	function connectivity	Severity	Visual-Default	1319	-0.0208466	0.0179016	-0.00147251	0.0539701	-0.0219129	0.00947128	-0.00391746	-0.000291034	0.102212	0.881581	0.999693	FALSE
2639	function connectivity	Severity	Visual-Default	1320	-0.00993275	0.016925	0.00349614	-0.0105529	-0.00130516	0.0260252	-0.00762543	0.00670741	-0.00643356	0.609865	0.999693	FALSE
2641	function connectivity	Severity	Visual-Frontoparietal	1321	-0.0111416	0.0157259	0.00229215	0.0611804	0.00659991	-0.0439551	0.00564092	3.51e-05	-0.0361557	0.738061	0.999693	FALSE
2643	function connectivity	Severity	Visual-Default	1322	-0.0197995	0.00705206	-0.0063737	-0.0518308	0.000163588	-0.0148115	0.00237442	-0.00507646	-0.143996	0.352129	0.999693	FALSE
2645	function connectivity	Severity	Visual-Default	1323	-0.0265657	0.000288025	-0.0131388	0.0589537	-0.0219091	0.0198905	-0.0267835	-0.0157697	0.0502103	0.0551212	0.999693	FALSE
2647	function connectivity	Severity	Visual-Default	1324	-0.000720522	0.0261333	0.0127064	0.0299424	0.0115857	0.0262273	0.00579325	0.0106148	0.059836	0.0636266	0.999693	FALSE
2649	function connectivity	Severity	Visual-Default	1325	-0.0174278	0.00942573	-0.00400103	0.0591458	-0.00981956	-0.0234512	0.0479309	-0.00599294	-0.0692423	0.559188	0.999693	FALSE
2651	function connectivity	Severity	Visual-Default	1326	-0.0126591	0.014192	0.000766488	0.00495583	0.00480606	0.00724903	-0.0419592	0.00216424	-0.0922334	0.910905	0.999693	FALSE
2653	function connectivity	Severity	Visual-Default	1327	-0.00408539	0.0227617	0.00933815	0.0261721	-0.00262586	0.0272271	-0.00275658	0.0150955	0.0384099	0.172738	0.999693	FALSE
2655	function connectivity	Severity	Visual-Limbic	1328	-0.0119549	0.0149042	0.00147461	-0.0536809	0.000874017	-0.0227054	0.00821222	0.00910977	-0.0664181	0.829603	0.999693	FALSE
2657	function connectivity	Severity	Visual-Visual	1329	-0.0137458	0.0223271	0.00429066	-0.0122874	-0.00153612	-0.028391	0.0054221	0.0202394	-0.0574704	0.641035	0.999693	FALSE
2659	function connectivity	Severity	Visual-Visual	1330	-0.0139072	0.0129516	-0.000477789	-0.00721386	-0.000327284	-0.00923857	-0.00409316	-0.0013041	0.146809	0.944407	0.999693	FALSE
2661	function connectivity	Severity	Visual-Default	1331	-0.0151028	0.0117541	-0.00167438	0.00884378	0.00378451	-0.00190642	2.59e-05	-0.00801504	0.093493	0.806933	0.999693	FALSE
2663	function connectivity	Severity	Visual-Default	1332	-0.0100687	0.0273074	0.00861935	-0.00767674	0.0132045	0.0404914	0.0385732	-0.00784095	0.0820542	0.366006	0.999693	FALSE
2665	function connectivity	Severity	Visual-Default	1333	-0.0276252	0.00969243	-0.00896637	-0.0525248	8.92e-06	-0.00713805	0.0461598	-0.0218049	0.0412401	0.34627	0.999693	FALSE
2667	function connectivity	Severity	Visual-Default	1334	-0.0121332	0.0147303	0.00129859	-0.00319334	-0.00138967	-0.0129463	-0.00477325	0.00528462	0.0136742	0.849709	0.999693	FALSE
2669	function connectivity	Severity	Visual-Ventral Attention	1335	-0.0167458	0.010115	-0.00331541	-0.00157586	-0.00618341	-0.0272214	0.00996106	2.86e-05	-0.011438	0.628502	0.999693	FALSE
2671	function connectivity	Severity	Visual-Visual	1336	-0.0114979	0.0154079	0.00195498	0.011196	0.00368532	-0.0366924	-0.0312119	0.00645894	0.0262222	0.77578	0.999693	FALSE
2673	function connectivity	Severity	Visual-Visual	1337	-0.0180089	0.00883911	-0.00458492	-0.00188659	-0.000455883	-0.00788868	-0.00332448	-0.00743201	-0.0045019	0.50323	0.999693	FALSE
2675	function connectivity	Severity	Visual-Visual	1338	-0.0299625	-0.000960234	-0.0154614	0.00996186	-0.0290388	-0.0280999	0.0397532	-0.013191	0.0608008	0.0366404	0.999693	FALSE
2677	function connectivity	Severity	Visual-Visual	1339	-0.0119814	0.0150521	0.00153536	-0.0509448	-0.00141888	-0.0403106	0.0546409	0.0070773	0.0221113	0.823822	0.999693	FALSE
2679	function connectivity	Severity	Visual-Visual	1340	-0.0133175	0.013547	0.000114767	-0.0215665	0.0126634	-0.0220333	-0.0353168	-0.00143822	-0.0200525	0.986639	0.999693	FALSE
2681	function connectivity	Severity	Visual-Visual	1341	-0.0116628	0.0152009	0.00176907	-0.084833	0.000894905	0.0464186	0.00317123	0.00338791	0.0499067	0.796298	0.999693	FALSE
2683	function connectivity	Severity	Visual-Visual	1342	-0.0123422	0.0294291	0.00854347	-0.000382928	-0.0133037	0.0366973	0.0588526	0.0101465	0.0174106	0.422703	0.999693	FALSE
2685	function connectivity	Severity	Visual-Visual	1343	-0.0270108	-0.000118873	-0.0135648	-0.0398854	-0.00137382	-0.0175238	-0.0323237	-0.017086	-0.0762462	0.0480087	0.999693	FALSE
2687	function connectivity	Severity	Visual-Visual	1344	-0.00954172	0.0173133	0.00388577	0.00294127	0.0113813	-0.0110293	0.0558948	-0.00322857	-0.049542	0.570583	0.999693	FALSE
2689	function connectivity	Severity	Visual-Visual	1345	0.000204456	0.0270701	0.0136373	0.0283354	0.0123945	0.0265333	0.0174109	0.011069	0.0569255	0.0466134	0.999693	FALSE
2691	function connectivity	Severity	Visual-Visual	1346	-0.0448168	0.00317986	-0.0208185	-0.0238271	-0.00350557	-0.0852862	-0.0481865	-0.0136282	0.0965934	0.0890817	0.999693	FALSE
2693	function connectivity	Severity	Visual-Visual	1347	-0.00777792	0.0190768	0.00564944	0.0211113	0.0114727	-0.0322035	0.00101997	0.00382247	0.0596604	0.409578	0.999693	FALSE
2695	function connectivity	Severity	Visual-Visual	1348	-0.0189219	0.0136928	-0.00261455	-0.0300959	-0.014345	-0.0115237	0.0452059	0.00668071	-0.0578925	0.753339	0.999693	FALSE
2697	function connectivity	Severity	Visual-Visual	1349	-0.00583128	0.0210382	0.00760346	0.0560934	0.00208	0.0253004	0.00935887	0.00628608	-0.0186157	0.267322	0.999693	FALSE
2699	function connectivity	Severity	Visual-Visual	1350	-0.0236649	0.0073748	-0.00814505	-0.00460301	0.00240873	-0.0101367	0.0075525	-0.0191203	0.0271299	0.303659	0.999693	FALSE
2701	function connectivity	Severity	Visual-Visual	1351	-0.0125649	0.0186982	0.00306668	-0.00960598	0.0053946	0.0320062	0.0407403	-0.0089385	0.113561	0.700597	0.999693	FALSE
2703	function connectivity	Severity	Visual-Visual	1352	-0.000936914	0.0260125	0.0125378	0.0380952	0.0128609	0.0347982	0.000552294	0.0069309	0.145193	0.0681997	0.999693	FALSE
2705	function connectivity	Severity	Visual-Visual	1353	-0.0310689	-0.00421258	-0.0176407	-0.0199384	-0.0221082	-0.0128054	0.00985049	-0.0154094	-0.126007	0.010029	0.999693	FALSE
2707	function connectivity	Severity	Visual-Visual	1354	-0.0136044	0.0132501	-0.000177148	0.0498761	-0.0112889	0.0206381	-0.0147338	0.00220525	0.0426049	0.979371	0.999693	FALSE
2709	function connectivity	Severity	Visual-Visual	1355	-0.0264737	0.000422267	-0.0130257	-0.0804835	-0.00794076	-0.00241245	0.000286302	-0.0148899	0.0545752	0.0576406	0.999693	FALSE
2711	function connectivity	Severity	Visual-Somatomotor	1356	-0.0336573	0.03865	0.00249633	-0.0507899	0.029797	-0.0300118	0.0792022	-0.0141383	-0.0218945	0.89235	0.999693	FALSE
2713	function connectivity	Severity	Visual-Somatomotor	1357	-0.0244598	0.00711943	-0.00867021	0.0257325	-0.00105421	-0.0178912	0.0342595	-0.0193205	-0.136087	0.281824	0.999693	FALSE
2715	function connectivity	Severity	Visual-Somatomotor	1358	-0.0135329	0.017855	0.00216104	-0.0162968	-0.00654671	-0.0264465	0.00170256	0.0134884	0.0712538	0.787249	0.999693	FALSE
2717	function connectivity	Severity	Visual-Somatomotor	1359	-0.0256004	0.00127424	-0.0121631	-0.0561165	-0.010887	-0.0176388	0.027886	-0.0133821	0.0386419	0.0760461	0.999693	FALSE
2719	function connectivity	Severity	Visual-Somatomotor	1360	-0.00498398	0.0218854	0.0084507	0.0401132	0.0133998	-0.0639152	0.0330274	0.00723349	0.0532473	0.217628	0.999693	FALSE
2721	function connectivity	Severity	Visual-Somatomotor	1361	-0.0252598	0.00159507	-0.0118324	-0.0359976	-0.0187374	-0.0169999	-0.00275748	-0.00626489	0.0378114	0.0841432	0.999693	FALSE
2723	function connectivity	Severity	Visual-Somatomotor	1362	-0.0186832	0.00816469	-0.00525925	0.0206136	-0.00119244	-0.00763997	0.0386962	-0.0142097	0.0348207	0.44256	0.999693	FALSE
2725	function connectivity	Severity	Visual-Somatomotor	1363	-0.0176331	0.0092149	-0.00420911	0.0444094	-0.0123372	0.0173486	-0.046667	0.000491997	-0.0825193	0.538853	0.999693	FALSE
2727	function connectivity	Severity	Visual-Somatomotor	1364	-0.017759	0.0091041	-0.00432746	-0.0110773	-0.000366739	0.0180635	-0.0404599	-0.00661817	0.0413255	0.527731	0.999693	FALSE
2729	function connectivity	Severity	Visual-Somatomotor	1365	-0.0132003	0.0256189	0.00620929	0.070318	-0.00770729	-0.00414343	-0.0124864	0.0173321	-0.094714	0.530654	0.999693	FALSE
2731	function connectivity	Severity	Visual-Somatomotor	1366	-0.0121884	0.0146768	0.0012442	0.0243445	0.00163203	-0.0401774	0.0343501	0.00361203	-0.176931	0.855942	0.999693	FALSE
2733	function connectivity	Severity	Visual-Somatomotor	1367	-0.0114778	0.0153792	0.00195068	0.0143075	-0.00771517	0.0229376	-0.0231494	0.00793515	-0.0104032	0.775864	0.999693	FALSE
2735	function connectivity	Severity	Visual-Somatomotor	1368	-0.0196791	0.00716927	-0.00625491	-0.023212	-0.0011137	0.00282026	0.0454788	-0.0144902	0.0302278	0.36112	0.999693	FALSE
2737	function connectivity	Severity	Visual-Somatomotor	1369	-0.0188669	0.00801004	-0.00542846	-0.00274948	-0.00292279	-0.0219543	-0.0233523	-0.00504625	0.0533562	0.428522	0.999693	FALSE
2739	function connectivity	Severity	Visual-Somatomotor	1370	-0.0229403	0.0142047	-0.00436781	0.0142406	-0.0219624	0.00699537	-0.0312527	0.00476151	0.128471	0.644844	0.999693	FALSE
2741	function connectivity	Severity	Visual-Somatomotor	1371	-0.0144528	0.0124029	-0.00102493	-0.0165698	-0.00228081	0.0544008	-0.0370275	-0.00140404	-0.0145756	0.881079	0.999693	FALSE
2743	function connectivity	Severity	Visual-Somatomotor	1372	-0.0209654	0.00899342	-0.00598599	-0.021824	0.00218579	0.0326614	0.0113655	-0.0156552	-0.0948578	0.433492	0.999693	FALSE
2745	function connectivity	Severity	Visual-Somatomotor	1373	-0.0316533	0.00453272	-0.0135603	-0.0247914	-0.0186103	-0.0539875	-0.0115988	0.00208992	-0.065868	0.141847	0.999693	FALSE
2747	function connectivity	Severity	Visual-Somatomotor	1374	-0.01981	0.0106542	-0.0045779	0.0250317	-0.0190324	0.0214032	-0.00967301	0.00125832	-0.0403086	0.555826	0.999693	FALSE
2749	function connectivity	Severity	Visual-Somatomotor	1375	-0.0336816	0.017547	-0.00806728	-0.0511037	0.0189218	0.00183197	-0.0568796	-0.0149791	0.0866348	0.53704	0.999693	FALSE
2751	function connectivity	Severity	Visual-Somatomotor	1376	-0.0095782	0.0172685	0.00384515	0.0787807	0.00114778	-0.0146548	-0.0101279	0.00320239	0.000906426	0.574501	0.999693	FALSE
2753	function connectivity	Severity	Visual-Somatomotor	1377	-0.0161524	0.0106964	-0.00272803	0.0062349	-0.000605307	-0.0149686	-0.0468927	-0.00135975	0.0852457	0.690414	0.999693	FALSE
2755	function connectivity	Severity	Visual-Somatomotor	1378	-0.0221314	0.00948012	-0.00632563	-0.00558195	-0.0189451	0.0174295	-0.0358063	0.00265204	0.0280533	0.432806	0.999693	FALSE
2757	function connectivity	Severity	Visual-Somatomotor	1379	-0.00904552	0.0178056	0.00438006	0.0277011	0.00344063	0.0379298	0.00802542	0.00147152	-0.109346	0.522541	0.999693	FALSE
2759	function connectivity	Severity	Visual-Dorsal Attention	1380	-0.0180717	0.00879508	-0.00463829	0.00449973	-0.00335495	0.00908705	-0.0413595	-0.0048081	0.0135329	0.498572	0.999693	FALSE
2761	function connectivity	Severity	Visual-Visual	1381	-0.00822074	0.0273925	0.00958586	0.0241886	-0.0019114	0.0817851	-0.000888607	0.00930562	-0.120729	0.291374	0.999693	FALSE
2763	function connectivity	Severity	Visual-Dorsal Attention	1382	-0.0196233	0.00722895	-0.00619718	0.0212936	-0.00229895	0.00777406	-0.00278247	-0.0130518	0.0146667	0.365639	0.999693	FALSE
2765	function connectivity	Severity	Visual-Visual	1383	-0.0147666	0.0120861	-0.00134027	0.0219763	-0.00975804	0.000657325	0.00901477	0.00206644	-0.0236224	0.844884	0.999693	FALSE
2767	function connectivity	Severity	Visual-Dorsal Attention	1384	-0.00897024	0.0185761	0.00480294	0.0235837	0.0166837	-0.0101088	-0.00557532	-0.00198328	-0.0243637	0.494309	0.999693	FALSE
2769	function connectivity	Severity	Visual-Dorsal Attention	1385	-0.0110126	0.0321243	0.0105558	0.0284977	0.0302356	-0.0108892	0.000352508	-0.00573285	0.0707038	0.337444	0.999693	FALSE
2771	function connectivity	Severity	Visual-Dorsal Attention	1386	-0.0199567	0.00690198	-0.00652739	0.0281267	-0.0032408	0.0235087	-0.0354228	-0.0112219	-0.0570531	0.340769	0.999693	FALSE
2773	function connectivity	Severity	Visual-Dorsal Attention	1387	-0.0441481	0.0111529	-0.0164976	-0.0453666	-0.00255816	-0.087858	0.000649658	-0.00017662	0.0379726	0.24224	0.999693	FALSE
2775	function connectivity	Severity	Visual-Somatomotor	1388	-0.0269646	-0.000117751	-0.0135412	-0.0105492	-0.0122223	-0.00460343	0.00899219	-0.017762	0.0012229	0.0480239	0.999693	FALSE
2777	function connectivity	Severity	Visual-Dorsal Attention	1389	-0.00565575	0.021194	0.00776912	-0.0077617	0.0179008	-0.0192797	0.0345238	0.00319947	-0.0405833	0.256689	0.999693	FALSE
2779	function connectivity	Severity	Visual-Dorsal Attention	1390	-0.012478	0.0143775	0.000949738	-0.0506934	0.00885202	-0.0148575	0.0296697	-0.00236655	0.05367	0.889745	0.999693	FALSE
2781	function connectivity	Severity	Visual-Somatomotor	1391	-0.0104808	0.0163737	0.00294646	0.00179219	0.00567713	0.0197356	-0.0149685	0.000127754	0.0499066	0.66713	0.999693	FALSE
2783	function connectivity	Severity	Visual-Dorsal Attention	1392	-0.0211483	0.0176374	-0.00175546	-0.0668523	0.00983622	0.0476692	-0.0266314	-0.00836051	0.0345452	0.85918	0.999693	FALSE
2785	function connectivity	Severity	Visual-Dorsal Attention	1393	-0.0121799	0.0146706	0.00124535	0.0189832	-0.00653543	0.0117814	-0.0239573	0.00606186	0.02064	0.855732	0.999693	FALSE
2787	function connectivity	Severity	Visual-Dorsal Attention	1394	-0.00750135	0.0193499	0.00592428	-0.00769091	-0.00207744	0.0292561	0.0314503	0.00603521	0.117671	0.387112	0.999693	FALSE
2789	function connectivity	Severity	Visual-Dorsal Attention	1395	-0.0262509	0.018878	-0.00368647	-0.043811	-0.0237883	0.0042763	0.00971554	0.0135867	0.0670468	0.74881	0.999693	FALSE
2791	function connectivity	Severity	Visual-Ventral Attention	1396	-0.0251235	0.00994937	-0.00758708	-0.0243374	-0.0182184	0.000431772	-0.0249486	0.00666745	-0.0639981	0.396454	0.999693	FALSE
2793	function connectivity	Severity	Visual-Ventral Attention	1397	-0.0138417	0.0130133	-0.000414242	-0.011973	-0.00325764	-0.0107124	0.0524861	-0.00346159	0.146649	0.951785	0.999693	FALSE
2795	function connectivity	Severity	Visual-Ventral Attention	1398	-0.0183721	0.029137	0.00538247	0.0678555	-0.0199029	-0.00531187	0.0351843	0.00361378	0.0427253	0.656969	0.999693	FALSE
2797	function connectivity	Severity	Visual-Ventral Attention	1399	-0.00657815	0.0202846	0.00685321	0.0377518	-0.000442548	0.0305461	-0.017196	0.00882634	0.0317684	0.317286	0.999693	FALSE
2799	function connectivity	Severity	Visual-Ventral Attention	1400	-0.0237926	0.0118755	-0.00595857	-0.00227656	-0.0241136	-0.00182114	0.0445555	-0.00129428	0.0151224	0.512566	0.999693	FALSE
2801	function connectivity	Severity	Visual-Ventral Attention	1401	-0.0268106	0.0282906	0.000740033	0.0092122	-0.00918753	0.0637382	-0.0678662	0.004999	0.0098781	0.958014	0.999693	FALSE
2803	function connectivity	Severity	Visual-Ventral Attention	1402	-0.0177155	0.0091347	-0.00429039	-0.0284583	0.00151407	-0.0275488	-0.00158642	-0.00558919	0.0693238	0.531075	0.999693	FALSE
2805	function connectivity	Severity	Visual-Ventral Attention	1403	-0.0322545	0.0210432	-0.00560563	0.0258065	0.0180921	0.0095832	-0.0769792	-0.0129632	-0.0636853	0.680133	0.999693	FALSE
2807	function connectivity	Severity	Visual-Ventral Attention	1404	-0.0133413	0.0135147	8.67e-05	0.0157957	-0.0108027	0.0598864	0.0329144	-0.00151283	-0.0548196	0.989905	0.999838	FALSE
2809	function connectivity	Severity	Visual-Ventral Attention	1405	-0.0153184	0.0115277	-0.00189533	-0.0100563	0.0019412	-0.00385164	-0.0449734	0.00029828	-0.0254765	0.781976	0.999693	FALSE
2811	function connectivity	Severity	Visual-Ventral Attention	1406	-0.0186603	0.00819957	-0.00523038	-0.0666241	0.00158885	0.00422878	0.0140403	-0.00688263	-0.0700881	0.445272	0.999693	FALSE
2813	function connectivity	Severity	Visual-Ventral Attention	1407	-0.0108359	0.0160203	0.00259221	0.0625241	0.0031167	-0.00516444	-0.0531033	0.00235075	0.0520465	0.705164	0.999693	FALSE
2815	function connectivity	Severity	Visual-Ventral Attention	1408	-0.0246045	0.00224471	-0.0111799	0.00402823	-0.00297944	-0.0332294	-0.0132022	-0.0161178	0.0198785	0.102629	0.999693	FALSE
2817	function connectivity	Severity	Visual-Ventral Attention	1409	-0.0125905	0.0142661	0.00083782	-0.0451569	0.00236619	-0.0274251	0.0365	0.00238504	0.0440448	0.902672	0.999693	FALSE
2819	function connectivity	Severity	Visual-Ventral Attention	1410	-0.0012121	0.0256479	0.0122179	-0.00515812	0.00853013	0.0388748	-0.0398431	0.017872	0.00500649	0.0745747	0.999693	FALSE
2821	function connectivity	Severity	Visual-Frontoparietal	1411	-0.0197135	0.00958236	-0.00506555	-0.0394658	-0.0171759	0.015199	0.0237468	0.00185198	-0.0177046	0.497901	0.999693	FALSE
2823	function connectivity	Severity	Visual-Frontoparietal	1412	-0.0117507	0.0151078	0.00167854	-0.0168331	0.00995514	-0.00408252	-0.0165174	-0.00163942	0.0644132	0.806473	0.999693	FALSE
2825	function connectivity	Severity	Visual-Frontoparietal	1413	-0.021207	0.00564217	-0.0077824	-0.0158148	-5.99e-05	0.0102565	-0.0228261	-0.0124828	-0.045998	0.255866	0.999693	FALSE
2827	function connectivity	Severity	Visual-Frontoparietal	1414	-0.025726	0.0199871	-0.00286947	-0.0346595	0.0185902	0.0196952	-0.045722	-0.0147705	0.0737621	0.805637	0.999693	FALSE
2829	function connectivity	Severity	Visual-Frontoparietal	1415	-0.00539096	0.0275281	0.0110686	0.0525818	-0.0039343	0.0411149	0.0211432	0.0159599	-0.138072	0.187497	0.999693	FALSE
2831	function connectivity	Severity	Visual-Ventral Attention	1416	-0.00991445	0.0169418	0.00351366	-0.0368948	0.00414436	0.0545894	-0.0168331	0.00244486	0.0093383	0.608054	0.999693	FALSE
2833	function connectivity	Severity	Visual-Frontoparietal	1417	-0.0238741	0.00669331	-0.00859038	-0.0383147	0.000822533	0.0345388	-0.0116767	-0.0177253	-0.0335204	0.270627	0.999693	FALSE
2835	function connectivity	Severity	Visual-Frontoparietal	1418	-0.0139481	0.0141556	0.000103728	-0.0107717	-0.00809004	-0.0183826	-0.0134034	0.00960602	0.0374589	0.988457	0.999693	FALSE
2837	function connectivity	Severity	Visual-Limbic	1419	-0.0252716	0.00800454	-0.00863354	-0.0319787	-0.0194549	-0.0209548	-0.00862683	0.00388436	0.0287894	0.309139	0.999693	FALSE
2839	function connectivity	Severity	Visual-Limbic	1420	-0.0131462	0.0137127	0.000283238	-0.0367008	6.65e-05	0.0113984	0.0314747	-3.39e-05	-0.0324305	0.967027	0.999693	FALSE
2841	function connectivity	Severity	Visual-Limbic	1421	-0.0164416	0.0104168	-0.00301241	-0.0583944	-0.00912272	0.00541555	0.00957276	0.00310913	0.0203493	0.660188	0.999693	FALSE
2843	function connectivity	Severity	Visual-Limbic	1422	-0.00629773	0.0205523	0.00712727	0.0457284	0.00777077	0.00856836	-2.93e-05	0.00453559	-0.0111434	0.298091	0.999693	FALSE
2845	function connectivity	Severity	Visual-Default	1423	-0.0212398	0.00627068	-0.00748457	-0.0296562	0.00480817	-0.0255152	0.0101888	-0.0135562	-0.0361738	0.286213	0.999693	FALSE
2847	function connectivity	Severity	Visual-Limbic	1424	-0.0166024	0.0102568	-0.00317279	-0.0511662	0.00465041	-0.00959153	0.0121252	-0.00435595	-0.0813844	0.64333	0.999693	FALSE
2849	function connectivity	Severity	Visual-Limbic	1425	-0.0170299	0.00982202	-0.00360392	0.0320177	-0.0155279	-0.00371518	-0.00149301	-0.000570892	0.140279	0.598811	0.999693	FALSE
2851	function connectivity	Severity	Visual-Limbic	1426	-0.0127878	0.0140698	0.000641047	-0.0127829	0.0112103	-0.0489951	-0.0395919	0.00139572	0.0815777	0.925457	0.999693	FALSE
2853	function connectivity	Severity	Visual-Limbic	1427	-0.00995584	0.0274175	0.00873083	0.0428874	0.019332	0.0136775	-0.0269892	-0.00537578	0.133754	0.359804	0.999693	FALSE
2855	function connectivity	Severity	Visual-Limbic	1428	-0.000635389	0.0262144	0.0127895	0.0132359	0.00352649	0.015401	0.0333875	0.0148857	0.148074	0.0618736	0.999693	FALSE
2857	function connectivity	Severity	Visual-Limbic	1429	-0.0231177	0.0223374	-0.00039016	0.0284364	-0.0228606	-0.0333522	0.0150843	0.00993875	0.142572	0.973159	0.999693	FALSE
2859	function connectivity	Severity	Visual-Dorsal Attention	1430	-0.0283541	0.0175343	-0.00540992	0.038409	-0.0254134	0.0106926	-0.0161635	0.00948415	-0.156316	0.643987	0.999693	FALSE
2861	function connectivity	Severity	Visual-Dorsal Attention	1431	-0.00600891	0.0208445	0.0074178	-0.0385444	0.00666368	-0.00101816	0.0202494	0.0117826	-0.0277866	0.278891	0.999693	FALSE
2863	function connectivity	Severity	Visual-Dorsal Attention	1432	-0.0187263	0.00812607	-0.00530014	-0.0521571	0.00268209	-0.0104228	0.00691956	-0.0062157	-0.102555	0.439098	0.999693	FALSE
2865	function connectivity	Severity	Visual-Dorsal Attention	1433	-0.0138427	0.0130174	-0.000412647	-0.0438365	0.00864088	-0.037956	0.00247871	-0.00095276	0.0638963	0.95198	0.999693	FALSE
2867	function connectivity	Severity	Visual-Dorsal Attention	1434	-0.0160244	0.0108367	-0.00259382	-0.0652995	-0.00498711	0.0018798	0.0204248	-0.000379003	0.103418	0.705041	0.999693	FALSE
2869	function connectivity	Severity	Visual-Ventral Attention	1435	-0.0179713	0.00888873	-0.00454131	-0.0146343	-0.00709968	-0.0569288	0.00115856	0.000220531	0.15287	0.507489	0.999693	FALSE
2871	function connectivity	Severity	Visual-Frontoparietal	1436	-0.0077183	0.0191299	0.00570581	-0.0150291	0.00956319	-0.0317105	0.023874	0.00739474	-0.0249052	0.404807	0.999693	FALSE
2873	function connectivity	Severity	Visual-Dorsal Attention	1437	-0.0090599	0.0177965	0.00436831	0.0542863	0.00541944	-0.00811062	0.0197043	0.0028459	-0.174679	0.523739	0.999693	FALSE
2875	function connectivity	Severity	Visual-Frontoparietal	1438	-0.0101085	0.0167415	0.00331646	-0.00690289	-0.000503829	0.051138	-0.0120344	0.00362097	-0.0265054	0.628257	0.999693	FALSE
2877	function connectivity	Severity	Visual-Frontoparietal	1439	-0.0184608	0.00839668	-0.00503204	0.0203371	-0.0134045	-0.00186113	-0.0493279	0.00192268	0.0201192	0.46268	0.999693	FALSE
2879	function connectivity	Severity	Visual-Frontoparietal	1440	-0.0281842	0.0289372	0.000376539	-0.0526748	0.00164743	0.0681327	0.0234509	-0.0170261	-0.039989	0.979385	0.999693	FALSE
2881	function connectivity	Severity	Visual-Default	1441	-0.0168974	0.00996197	-0.00346773	-0.054235	-0.00632256	-0.00250794	-0.02468	0.00365233	0.0188304	0.612794	0.999693	FALSE
2883	function connectivity	Severity	Visual-Frontoparietal	1442	-0.0223	0.0136838	-0.0043081	-0.0226327	-0.0155017	0.0197519	-0.0384125	0.0090578	-0.0167685	0.638851	0.999693	FALSE
2885	function connectivity	Severity	Visual-Frontoparietal	1443	-0.00146016	0.025391	0.0119654	0.0396284	0.0193048	-0.0132607	0.0167266	0.00660497	0.033041	0.0806721	0.999693	FALSE
2887	function connectivity	Severity	Visual-Frontoparietal	1444	-0.0199511	0.015416	-0.00226755	-0.00973434	0.00773317	-0.0414934	0.0644342	-0.0100867	-0.0764323	0.801563	0.999693	FALSE
2889	function connectivity	Severity	Visual-Frontoparietal	1445	-0.0069041	0.0199522	0.00652405	-0.0265371	0.00174761	0.0140711	-0.0302448	0.0136575	0.0659559	0.340972	0.999693	FALSE
2891	function connectivity	Severity	Visual-Frontoparietal	1446	-0.0226352	0.0111456	-0.00574483	-0.000782735	-0.021436	-0.0253828	0.0303399	0.00141103	0.0928845	0.505008	0.999693	FALSE
2893	function connectivity	Severity	Visual-Frontoparietal	1447	-0.0107839	0.0160643	0.00264018	0.00406279	0.00198052	-0.000485429	0.0112522	0.00188967	0.0444617	0.699885	0.999693	FALSE
2895	function connectivity	Severity	Visual-Frontoparietal	1448	-0.00815953	0.0186906	0.00526553	-0.0300388	0.00560816	-0.0109207	0.0368968	0.0058699	0.0511882	0.442054	0.999693	FALSE
2897	function connectivity	Severity	Visual-Frontoparietal	1449	-0.0168456	0.0140112	-0.0014172	0.0292343	0.0110778	-0.0588289	-0.015816	-0.00524546	0.0340287	0.857125	0.999693	FALSE
2899	function connectivity	Severity	Visual-Frontoparietal	1450	-0.00608554	0.0207702	0.00734233	0.0184612	-0.000147169	0.0510618	0.0171205	0.00782642	-0.0792404	0.283853	0.999693	FALSE
2901	function connectivity	Severity	Visual-Default	1451	-0.0295384	0.00554824	-0.0119951	-0.0315864	-0.00941001	-0.0647193	-0.0275619	0.00151891	-0.028495	0.180211	0.999693	FALSE
2903	function connectivity	Severity	Visual-Frontoparietal	1452	-0.00103026	0.0258272	0.0123985	-0.0150815	0.0236081	0.0389372	-0.0364605	0.00988247	-0.0956062	0.0703587	0.999693	FALSE
2905	function connectivity	Severity	Visual-Default	1453	-0.0248032	0.00206214	-0.0113705	-0.000958995	-0.0158652	-0.0212385	-0.0432073	-0.00630658	0.0464644	0.0971003	0.999693	FALSE
2907	function connectivity	Severity	Visual-Frontoparietal	1454	-0.00497745	0.0218728	0.00844769	0.0518462	0.0121947	0.0226163	-0.0446335	0.00607255	-0.0195858	0.217466	0.999693	FALSE
2909	function connectivity	Severity	Visual-Frontoparietal	1455	-0.0157037	0.0174117	0.000854006	0.0499211	-0.0160991	0.00772968	0.0300675	0.00272191	0.0159285	0.919479	0.999693	FALSE
2911	function connectivity	Severity	Visual-Default	1456	-0.00938501	0.0241783	0.00739665	-0.0249328	0.0248569	-0.00839989	-0.00234424	0.00195765	-0.00743501	0.387659	0.999693	FALSE
2913	function connectivity	Severity	Visual-Default	1457	-0.00966158	0.0171926	0.00376552	-0.0276433	-0.0071015	0.0355927	0.019881	0.00809144	0.0635842	0.582555	0.999693	FALSE
2915	function connectivity	Severity	Visual-Default	1458	-0.00683047	0.020029	0.00659928	-0.0152821	0.0170573	-0.0108116	-0.0450706	0.00753647	-0.0199118	0.335491	0.999693	FALSE
2917	function connectivity	Severity	Visual-Default	1459	-0.0154679	0.0208151	0.00267362	0.00738691	0.0190581	0.0247972	-0.0443453	-0.00470329	-0.0934294	0.772695	0.999693	FALSE
2919	function connectivity	Severity	Visual-Default	1460	-0.012387	0.0144669	0.00104	0.00584498	0.00477318	0.0447125	-0.0444183	-0.00382572	0.0756732	0.879336	0.999693	FALSE
2921	function connectivity	Severity	Visual-Default	1461	-0.016588	0.0102603	-0.00316384	0.0193424	-0.00945373	-0.0301337	-0.0102836	0.00301126	-0.0097753	0.644133	0.999693	FALSE
2923	function connectivity	Severity	Visual-Default	1462	-0.0164682	0.0103919	-0.00303819	-0.0200114	-0.00255689	0.0262	0.0211435	-0.00870508	0.0903981	0.657484	0.999693	FALSE
2925	function connectivity	Severity	Visual-Default	1463	-0.0171921	0.0182828	0.000545371	-0.063295	0.018196	0.00253161	-0.0151172	-0.00144075	-0.0355257	0.951946	0.999693	FALSE
2927	function connectivity	Severity	Visual-Default	1464	-0.0152446	0.0267497	0.00575258	-0.0135908	-0.0121277	0.0241009	-0.0244425	0.0181785	0.183529	0.591289	0.999693	FALSE
2929	function connectivity	Severity	Visual-Default	1465	-0.0159744	0.0108747	-0.00254986	0.040513	-0.00828167	-0.0258445	-0.0545141	0.00440625	0.032499	0.709687	0.999693	FALSE
2931	function connectivity	Severity	Visual-Default	1466	-0.0103837	0.0164722	0.00304424	0.0241485	-0.00730955	0.00442087	0.0271935	0.00584581	0.0406689	0.656796	0.999693	FALSE
2933	function connectivity	Severity	Visual-Default	1467	-0.0134226	0.0134333	5.37e-06	-0.00461395	-0.00751136	-0.0024387	-0.0180092	0.00727226	0.00590508	0.999375	0.999943	FALSE
2935	function connectivity	Severity	Visual-Default	1468	-0.0047042	0.0262097	0.0107527	0.0106599	0.0169276	-0.00265642	0.0764864	0.000659773	-0.00671608	0.172736	0.999693	FALSE
2937	function connectivity	Severity	Visual-Default	1469	-0.0108999	0.0159483	0.00252421	0.052047	0.00945525	-0.0706673	0.020496	-0.000983187	0.0596644	0.712468	0.999693	FALSE
2939	function connectivity	Severity	Visual-Default	1470	-0.0257715	0.00446602	-0.0106527	-0.0340768	-0.0228953	-0.0222862	0.0302823	-0.00310613	0.0367053	0.167279	0.999693	FALSE
2941	function connectivity	Severity	Visual-Default	1471	-0.0119129	0.0152051	0.0016461	0.0173039	0.00928137	-0.0272001	0.0273885	-0.00650233	0.141295	0.811923	0.999693	FALSE
2943	function connectivity	Severity	Visual-Default	1472	-0.010692	0.0161638	0.0027359	0.0205907	0.00214518	-0.0179488	0.0194361	0.000852626	0.100896	0.689644	0.999693	FALSE
2945	function connectivity	Severity	Visual-Default	1473	-0.00750262	0.019352	0.00592467	0.0301768	0.0104691	0.0628578	-0.0284483	-8.4e-05	-0.106306	0.38714	0.999693	FALSE
2947	function connectivity	Severity	Visual-Frontoparietal	1474	-0.00959383	0.0172689	0.00383752	-0.0543202	-0.00420598	0.0285711	0.0310861	0.0103901	-0.0883189	0.575488	0.999693	FALSE
2949	function connectivity	Severity	Visual-Default	1475	-0.0152548	0.0157316	0.000238411	0.00802441	0.0153927	-0.0334089	-0.0425656	-0.00160118	-0.0312217	0.975939	0.999693	FALSE
2951	function connectivity	Severity	Visual-Default	1476	-0.0226993	0.0041472	-0.00927603	-0.0171734	-0.00820563	-0.0632866	0.0181033	-0.00485185	-0.0895906	0.175603	0.999693	FALSE
2953	function connectivity	Severity	Visual-Default	1477	-0.0135569	0.01329	-0.000133428	-0.00497815	-0.00546947	-0.00482789	-0.0129531	0.0038369	0.0989106	0.984457	0.999693	FALSE
2955	function connectivity	Severity	Visual-Visual	1478	-0.00467285	0.0221791	0.00875312	-0.0539198	0.0158729	0.0252798	0.0367018	0.00627027	-0.0979511	0.201317	0.999693	FALSE
2957	function connectivity	Severity	Visual-Default	1479	-0.00748356	0.0270102	0.00976334	-0.0141337	-0.00642249	0.0230037	0.039587	0.0180172	0.0491081	0.267205	0.999693	FALSE
2959	function connectivity	Severity	Visual-Default	1480	-0.0184639	0.00839296	-0.00503544	0.0373494	-0.00118582	-0.0222133	0.00561421	-0.00941031	-0.0436982	0.462366	0.999693	FALSE
2961	function connectivity	Severity	Visual-Somatomotor	1481	-0.00806084	0.0187977	0.00536843	-0.0722518	0.00864507	0.0147792	0.0266839	0.00607521	0.010733	0.433329	0.999693	FALSE
2963	function connectivity	Severity	Visual-Default	1482	-0.00815629	0.018697	0.00527034	0.0431299	0.00131722	0.0369345	0.0474065	0.000116946	-0.101032	0.44169	0.999693	FALSE
2965	function connectivity	Severity	Visual-Ventral Attention	1483	-0.00608659	0.0214788	0.00769609	-0.0133627	0.000560408	-0.0237199	0.00778509	0.0167305	0.0707568	0.27377	0.999693	FALSE
2967	function connectivity	Severity	Visual-Somatomotor	1484	-0.0259358	0.0149437	-0.00549605	-0.0495106	-0.0226152	0.0238736	0.0321805	0.00432133	-0.0441356	0.598183	0.999693	FALSE
2969	function connectivity	Severity	Visual-Default	1485	-0.0277908	0.0167982	-0.00549632	-0.00828056	0.0127055	-0.056361	0.0397191	-0.0127348	-0.0838491	0.628957	0.999693	FALSE
2971	function connectivity	Severity	Visual-Visual	1486	-0.00919386	0.0187301	0.00476815	0.0223521	-0.00294922	-0.0462407	0.0177713	0.0126409	0.0444475	0.503276	0.999693	FALSE
2973	function connectivity	Severity	Visual-Visual	1487	-0.0312535	-0.00436293	-0.0178082	-0.0226453	-0.0133577	0.00717026	-0.0958791	-0.0163345	-0.0277869	0.00943265	0.999693	FALSE
2975	function connectivity	Severity	Visual-Visual	1488	-0.0220553	0.00481063	-0.00862233	0.02166	-0.0103264	-0.0636835	-0.019047	-0.00432053	0.0631366	0.208371	0.999693	FALSE
2977	function connectivity	Severity	Visual-Visual	1489	-0.0186058	0.00831794	-0.00514395	0.00343036	-0.0138686	0.0331283	0.0573714	-0.00892157	-0.00497156	0.453902	0.999693	FALSE
2979	function connectivity	Severity	Visual-Visual	1490	-0.00913605	0.0177264	0.00429518	0.0185862	0.00838853	0.00555622	-0.0364085	0.00327398	0.0294227	0.530805	0.999693	FALSE
2981	function connectivity	Severity	Visual-Visual	1491	-0.0111713	0.0156983	0.00226348	-0.0402404	0.00381335	-0.0171445	0.0285835	0.00674196	-0.157807	0.741239	0.999693	FALSE
2983	function connectivity	Severity	Visual-Visual	1492	-0.0167087	0.010148	-0.00328036	0.0238103	-0.0109561	-0.0186756	0.00969868	0.000723408	-0.0152473	0.632086	0.999693	FALSE
2985	function connectivity	Severity	Visual-Visual	1493	-0.0220259	0.00488893	-0.00856848	-0.0208421	-0.00563984	0.0178002	0.0186323	-0.0154541	0.0347861	0.212057	0.999693	FALSE
2987	function connectivity	Severity	Visual-Visual	1494	-0.0386682	0.0128856	-0.0128913	0.0119354	0.00500506	-0.0800608	-0.0425434	-0.00952665	0.0906643	0.326987	0.999693	FALSE
2989	function connectivity	Severity	Visual-Visual	1495	-0.0148296	0.0350685	0.0101194	0.0132972	0.0412754	-0.00144614	-0.00696689	0.00403237	-0.15862	0.426632	0.999693	FALSE
2991	function connectivity	Severity	Visual-Visual	1496	-0.0271387	0.00684144	-0.0101486	0.0287378	-0.0135236	-0.0222622	-0.0563035	0.00207814	-0.193075	0.241704	0.999693	FALSE
2993	function connectivity	Severity	Visual-Visual	1497	-0.0224473	0.0149344	-0.00375646	0.00380059	0.00801362	0.0187015	0.00428343	-0.0195165	-0.0485928	0.693647	0.999693	FALSE
2995	function connectivity	Severity	Visual-Visual	1498	-0.031483	-0.00458577	-0.0180344	0.0115234	-0.0152074	-0.008315	-0.0102067	-0.0242502	0.00197809	0.00858178	0.999693	FALSE
2997	function connectivity	Severity	Visual-Visual	1499	-0.0177218	0.00916178	-0.00428001	-0.0126134	-0.00669012	0.0222268	0.0112385	-0.00468614	-0.0846307	0.53258	0.999693	FALSE
2999	function connectivity	Severity	Visual-Somatomotor	1500	-0.0230574	0.00645099	-0.00830322	-0.0416856	-0.0182461	-0.0111868	0.0624613	-0.00257858	-0.112077	0.270023	0.999693	FALSE
3001	function connectivity	Severity	Visual-Somatomotor	1501	-0.0199322	0.006943	-0.00649458	-0.042882	-0.00377881	-0.0257713	-0.0172672	-0.00189455	-0.0567078	0.343496	0.999693	FALSE
3003	function connectivity	Severity	Visual-Somatomotor	1502	-0.0137775	0.0131069	-0.000335323	0.00828962	-0.0079632	0.0113935	0.0687566	-0.000554111	-0.130621	0.961005	0.999693	FALSE
3005	function connectivity	Severity	Visual-Somatomotor	1503	-0.00936922	0.0218015	0.00621613	0.0118554	-0.000918652	-0.0374825	0.00878935	0.0172992	-1.25e-05	0.434379	0.999693	FALSE
3007	function connectivity	Severity	Visual-Somatomotor	1504	-0.037035	0.00865131	-0.0141918	-0.0659766	-0.0242104	0.0553141	-0.0353331	-0.010135	0.0088576	0.223348	0.999693	FALSE
3009	function connectivity	Severity	Visual-Somatomotor	1505	-0.0184538	0.00839772	-0.00502804	-0.0238971	-0.00835431	0.00382743	-0.0219668	-0.000423951	-0.0251013	0.462937	0.999693	FALSE
3011	function connectivity	Severity	Visual-Somatomotor	1506	-0.0228541	0.0170882	-0.00288291	0.000218553	0.010279	-0.0273832	0.0506058	-0.0160881	-0.0895768	0.777232	0.999693	FALSE
3013	function connectivity	Severity	Visual-Somatomotor	1507	-0.0167264	0.0215664	0.00242002	-0.00961562	0.0212045	0.0034032	0.000162125	-0.00972955	-0.0375399	0.804343	0.999693	FALSE
3015	function connectivity	Severity	Visual-Somatomotor	1508	-0.0186937	0.00816371	-0.00526498	-0.00421956	-0.017357	0.0188257	0.00607011	-0.000787277	0.0212356	0.442224	0.999693	FALSE
3017	function connectivity	Severity	Visual-Somatomotor	1509	-0.0010577	0.0257955	0.0123689	0.0827942	0.000893472	0.0315344	0.0302125	0.0128266	-0.0615531	0.0709863	0.999693	FALSE
3019	function connectivity	Severity	Visual-Somatomotor	1510	-0.02556	0.00997403	-0.00779299	-0.0320669	-0.0122187	-0.0232557	-0.0386164	0.00811173	-0.0289583	0.389965	0.999693	FALSE
3021	function connectivity	Severity	Visual-Somatomotor	1511	-0.0202447	0.0189719	-0.000636393	0.00764686	-0.0128652	0.00373737	-0.0186665	0.016513	-0.123273	0.94928	0.999693	FALSE
3023	function connectivity	Severity	Visual-Somatomotor	1512	-0.0176502	0.00922485	-0.00421266	-0.00570552	0.000928348	-0.0196783	0.000689775	-0.00846194	0.115125	0.538918	0.999693	FALSE
3025	function connectivity	Severity	Visual-Somatomotor	1513	-0.015535	0.01678	0.00062247	0.0527378	-0.0121382	0.0124165	-0.0155207	0.0084783	-0.13188	0.939811	0.999693	FALSE
3027	function connectivity	Severity	Visual-Somatomotor	1514	-0.0176581	0.00919616	-0.00423097	-0.0011346	-0.0147431	0.0525625	0.00633147	-0.00323004	-0.0417699	0.536842	0.999693	FALSE
3029	function connectivity	Severity	Visual-Somatomotor	1515	-0.0201828	0.00667365	-0.00675456	-0.00691591	-0.00979982	-0.0389316	0.0392687	-0.00503774	-0.016854	0.324189	0.999693	FALSE
3031	function connectivity	Severity	Visual-Somatomotor	1516	-0.0102892	0.0280402	0.00887548	0.000741594	0.000511793	0.0368437	0.0171366	0.0218185	-0.282165	0.364042	0.999693	FALSE
3033	function connectivity	Severity	Visual-Somatomotor	1517	-0.0115716	0.0152763	0.00185232	0.0599169	-0.00576755	0.0220387	0.0573164	-0.0021594	-0.104851	0.786815	0.999693	FALSE
3035	function connectivity	Severity	Visual-Somatomotor	1518	-0.00394581	0.0229229	0.00948855	-0.039953	0.00531329	0.0316196	-0.0323471	0.0174057	0.0032916	0.166266	0.999693	FALSE
3037	function connectivity	Severity	Visual-Somatomotor	1519	-0.0205727	0.00627789	-0.00714739	-0.0165607	-0.00576436	-0.00795505	-0.032404	-0.00433162	-0.0576582	0.296739	0.999693	FALSE
3039	function connectivity	Severity	Visual-Somatomotor	1520	-0.00532954	0.0215251	0.00809777	0.0121806	0.0193936	0.00315974	-0.00277409	0.00226198	-0.047665	0.237198	0.999693	FALSE
3041	function connectivity	Severity	Visual-Somatomotor	1521	-0.018626	0.00821915	-0.00520345	-0.00191233	-0.00594325	-0.0500483	0.000128772	-0.0033103	0.14456	0.447371	0.999693	FALSE
3043	function connectivity	Severity	Visual-Somatomotor	1522	-0.0279369	0.0100642	-0.00893635	-0.0425809	0.0056327	-0.0244745	0.0436614	-0.0186025	-0.0941658	0.356628	0.999693	FALSE
3045	function connectivity	Severity	Visual-Somatomotor	1523	-0.0175692	0.009284	-0.00414259	0.0549562	-0.0018266	-0.0446409	-0.0164903	-0.00409115	-0.0567385	0.545365	0.999693	FALSE
3047	function connectivity	Severity	Visual-Somatomotor	1524	-0.0105865	0.0196923	0.00455288	0.0327488	0.0187846	-0.0155407	-0.0292713	-0.000126493	-0.0995044	0.555579	0.999693	FALSE
3049	function connectivity	Severity	Visual-Somatomotor	1525	-0.0131794	0.0136706	0.000245613	0.0291349	-0.0058459	0.0279713	0.011405	-0.00310947	0.0966478	0.971396	0.999693	FALSE
3051	function connectivity	Severity	Visual-Somatomotor	1526	-0.0139042	0.0129472	-0.00047846	0.0341054	0.00565716	0.0177101	-0.00221175	-0.00728537	-0.106113	0.944314	0.999693	FALSE
3053	function connectivity	Severity	Visual-Visual	1527	-0.0121657	0.0146875	0.00126091	0.0642424	-0.00137151	0.0386644	0.00740241	-0.00655393	0.033242	0.853964	0.999693	FALSE
3055	function connectivity	Severity	Visual-Dorsal Attention	1528	-0.0108401	0.0160164	0.00258815	0.0181787	-0.00583049	0.0270856	-0.0128777	0.00697381	-0.0508806	0.705607	0.999693	FALSE
3057	function connectivity	Severity	Visual-Visual	1529	-0.0115809	0.0264578	0.00743846	-0.0413532	-0.00678514	0.0281657	0.0300893	0.0195906	-0.00782371	0.443355	0.999693	FALSE
3059	function connectivity	Severity	Visual-Dorsal Attention	1530	-0.0185159	0.00834988	-0.005083	0.0453258	-0.00950013	-0.0231563	0.00660395	-0.00460415	-0.0201269	0.4583	0.999693	FALSE
3061	function connectivity	Severity	Visual-Visual	1531	-0.0443011	0.0101895	-0.0170558	-0.058684	0.0082397	-0.0242288	-0.0799582	-0.00848055	0.0800472	0.21984	0.999693	FALSE
3063	function connectivity	Severity	Visual-Dorsal Attention	1532	-0.00685167	0.0200033	0.00657581	0.0246696	0.0078777	-0.0150061	0.0159366	0.00739828	-0.0945448	0.337131	0.999693	FALSE
3065	function connectivity	Severity	Visual-Dorsal Attention	1533	-0.0271491	-0.000262741	-0.0137059	0.00888377	-0.0166931	-0.0278246	0.0242569	-0.0136816	-0.0962354	0.0456873	0.999693	FALSE
3067	function connectivity	Severity	Visual-Dorsal Attention	1534	-0.0159111	0.0109574	-0.00247689	-0.0491688	-0.00261483	0.00234142	0.0177459	-0.0015812	0.0275953	0.71783	0.999693	FALSE
3069	function connectivity	Severity	Visual-Dorsal Attention	1535	-0.0131648	0.0137005	0.000267849	0.0168218	-0.00516626	0.0309465	0.0258286	-0.00081267	-0.0983993	0.968825	0.999693	FALSE
3071	function connectivity	Severity	Visual-Somatomotor	1536	-0.0101171	0.0167387	0.00331077	0.00418726	0.00507289	0.0261948	-0.0241422	0.00206579	-0.00273167	0.628921	0.999693	FALSE
3073	function connectivity	Severity	Visual-Dorsal Attention	1537	-0.0146175	0.0198147	0.00259861	0.0433852	0.00893433	0.0333119	-0.0100942	-0.011074	-0.018689	0.767353	0.999693	FALSE
3075	function connectivity	Severity	Visual-Dorsal Attention	1538	-0.018517	0.00833058	-0.0050932	0.0862157	-0.0126986	-0.00648619	0.00797341	-0.00773045	0.00131103	0.457093	0.999693	FALSE
3077	function connectivity	Severity	Visual-Somatomotor	1539	-0.043129	0.041556	-0.000786512	0.0370842	-0.0153648	0.0335043	-0.105226	0.00881456	0.0929383	0.970958	0.999693	FALSE
3079	function connectivity	Severity	Visual-Dorsal Attention	1540	-0.0081858	0.0186662	0.00524021	0.0588423	0.0073778	-0.0135727	-0.0324762	0.00547665	-0.0335264	0.444284	0.999693	FALSE
3081	function connectivity	Severity	Visual-Dorsal Attention	1541	-0.0120048	0.0148596	0.00142738	-0.00920425	0.00622104	0.0552592	0.000559753	-0.00617284	-0.0236154	0.835012	0.999693	FALSE
3083	function connectivity	Severity	Visual-Dorsal Attention	1542	-0.00745554	0.0193973	0.00597086	0.013945	0.0151963	0.00326976	0.00724144	-0.00110229	0.01876	0.383418	0.999693	FALSE
3085	function connectivity	Severity	Visual-Ventral Attention	1543	-0.00716252	0.0196994	0.00626842	0.032453	0.0152743	-0.0199738	-0.00607986	0.00231373	-0.0274405	0.360326	0.999693	FALSE
3087	function connectivity	Severity	Visual-Ventral Attention	1544	0.000634758	0.0274866	0.0140607	0.032351	0.00270074	0.0173526	0.00928353	0.0202969	0.0354482	0.0401086	0.999693	FALSE
3089	function connectivity	Severity	Visual-Ventral Attention	1545	-0.0240428	0.00502436	-0.00950921	0.00162922	-0.0241623	0.0111973	0.0365509	-0.00784967	0.0351786	0.199706	0.999693	FALSE
3091	function connectivity	Severity	Visual-Ventral Attention	1546	-0.0118448	0.015007	0.00158112	0.00300399	0.00673833	-0.0272509	-0.0457165	0.00478757	0.00393744	0.817456	0.999693	FALSE
3093	function connectivity	Severity	Visual-Ventral Attention	1547	-0.0204259	0.0279841	0.00377914	-0.0404419	0.00110781	0.0128699	-0.0235154	0.0303371	-0.0810952	0.759597	0.999693	FALSE
3095	function connectivity	Severity	Visual-Ventral Attention	1548	-0.0147066	0.0135606	-0.000573002	-0.00499745	-0.0128107	0.00705703	0.02161	0.00656343	-0.0473148	0.936666	0.999693	FALSE
3097	function connectivity	Severity	Visual-Ventral Attention	1549	-0.0101376	0.0167197	0.00329104	0.00065299	0.000859857	0.00547958	-0.0325305	0.00883587	-0.047943	0.630985	0.999693	FALSE
3099	function connectivity	Severity	Visual-Ventral Attention	1550	-0.0172985	0.00955191	-0.00387329	-0.0316484	0.000852663	0.0361126	-0.050899	-0.00695566	0.100354	0.571756	0.999693	FALSE
3101	function connectivity	Severity	Visual-Ventral Attention	1551	-0.0022103	0.0246395	0.0112146	-0.00407893	0.010972	-0.0211722	0.024673	0.0160052	-0.0643998	0.101574	0.999693	FALSE
3103	function connectivity	Severity	Visual-Ventral Attention	1552	-0.010619	0.0185957	0.00398836	0.0461301	0.0119019	0.0192683	-0.0322674	-0.00518583	0.0644784	0.59255	0.999693	FALSE
3105	function connectivity	Severity	Visual-Ventral Attention	1553	-0.0285676	0.0386722	0.00505234	-0.0671817	-0.00814567	-0.00509177	0.0828267	0.0169429	0.0143239	0.768345	0.999693	FALSE
3107	function connectivity	Severity	Visual-Ventral Attention	1554	-0.0173542	0.011253	-0.00305058	-0.0446621	-0.0108731	-0.0297029	0.0301425	0.00558629	0.0287844	0.67594	0.999693	FALSE
3109	function connectivity	Severity	Visual-Frontoparietal	1555	-0.0223365	0.00451676	-0.00890989	-0.0258584	-0.0112814	0.00278707	0.00378329	-0.00851072	0.00611349	0.193386	0.999693	FALSE
3111	function connectivity	Severity	Visual-Ventral Attention	1556	-0.0142533	0.0204512	0.00309896	-0.0341354	0.019191	-0.0359006	0.0153925	-0.00205996	0.0782868	0.726315	0.999693	FALSE
3113	function connectivity	Severity	Visual-Ventral Attention	1557	-0.02498	0.00187694	-0.0115515	0.0389596	-0.00854339	-0.0282742	-0.0185836	-0.0162173	0.0546793	0.0917931	0.999693	FALSE
3115	function connectivity	Severity	Visual-Frontoparietal	1558	-0.014815	0.0499492	0.0175671	-0.0272016	-0.0081641	0.0750258	0.0582601	0.000798928	0.087817	0.287659	0.999693	FALSE
3117	function connectivity	Severity	Visual-Limbic	1559	-0.00459271	0.0222634	0.00883534	-0.00631981	0.0162807	0.0420669	0.010285	0.00205911	-0.0419593	0.197186	0.999693	FALSE
3119	function connectivity	Severity	Visual-Limbic	1560	-0.00894403	0.0179106	0.00448329	-0.0125871	-0.000366742	0.0462237	0.0619706	0.000656531	-0.0366072	0.512842	0.999693	FALSE
3121	function connectivity	Severity	Visual-Limbic	1561	-0.0151592	0.0117043	-0.00172745	-0.0171036	0.00682031	0.00307329	0.0246362	-0.00790621	-0.0831851	0.800987	0.999693	FALSE
3123	function connectivity	Severity	Visual-Limbic	1562	-0.024087	0.0119656	-0.00606071	0.0744362	0.00284794	-0.0237326	-0.024126	-0.0160145	-0.0893728	0.509916	0.999693	FALSE
3125	function connectivity	Severity	Visual-Limbic	1563	-0.0153311	0.0308331	0.00775099	-0.0186398	0.0326161	-0.0400103	0.0102432	0.00352963	0.058654	0.510436	0.999693	FALSE
3127	function connectivity	Severity	Visual-Limbic	1564	0.00596425	0.0328179	0.0193911	0.0251473	0.00926946	0.0766302	0.0194457	0.0202616	0.0104856	0.00464622	0.999693	FALSE
3129	function connectivity	Severity	Visual-Limbic	1565	-0.013838	0.0147545	0.000458225	-5.17e-05	0.00560363	0.0167267	0.0483929	-0.00959732	-0.0152716	0.949909	0.999693	FALSE
3131	function connectivity	Severity	Visual-Limbic	1566	-0.0339639	0.0081047	-0.0129296	-0.0239061	0.00861778	-0.00907941	-0.068994	-0.0194061	0.021711	0.228291	0.999693	FALSE
3133	function connectivity	Severity	Visual-Limbic	1567	-0.052844	0.0263905	-0.0132268	-0.0915489	0.017662	-0.0689167	0.0075803	0.00120367	0.10049	0.512878	0.999693	FALSE
3135	function connectivity	Severity	Visual-Frontoparietal	1568	-0.0227813	0.0111846	-0.00579835	0.0710764	-0.0180288	-0.0251485	-0.0233247	0.00102087	-0.0394895	0.503385	0.999693	FALSE
3137	function connectivity	Severity	Visual-Frontoparietal	1569	-0.0211174	0.0057377	-0.00768987	-0.0267578	-0.0079767	0.0170871	-0.0733331	-0.00328493	0.0053645	0.261668	0.999693	FALSE
3139	function connectivity	Severity	Visual-Frontoparietal	1570	-0.0174778	0.00938038	-0.00404869	0.0206909	0.0027168	-0.00930556	-0.00250915	-0.0117288	0.0859358	0.554585	0.999693	FALSE
3141	function connectivity	Severity	Visual-Dorsal Attention	1571	-0.0161739	0.0106727	-0.00275058	-0.00343891	0.00501472	-0.026345	0.00793126	-0.00769928	0.0630159	0.687965	0.999693	FALSE
3143	function connectivity	Severity	Visual-Dorsal Attention	1572	-0.0140424	0.0128151	-0.000613676	0.0292061	-0.0084372	0.00780894	-0.00155245	0.000905282	0.0539933	0.928631	0.999693	FALSE
3145	function connectivity	Severity	Visual-Dorsal Attention	1573	-0.00377905	0.0230747	0.00964784	0.0146928	0.00169976	0.0621889	0.00546472	0.0106004	-0.0390201	0.159035	0.999693	FALSE
3147	function connectivity	Severity	Visual-Frontoparietal	1574	-0.00634195	0.0230026	0.00833035	0.0118266	-0.00487885	0.00499149	0.0688448	0.0126247	-0.0222866	0.265799	0.999693	FALSE
3149	function connectivity	Severity	Visual-Ventral Attention	1575	-0.0169624	0.00989334	-0.00353455	-0.0321898	-0.00802467	0.0315742	-0.0244006	-0.00209898	0.114602	0.605917	0.999693	FALSE
3151	function connectivity	Severity	Visual-Frontoparietal	1576	-0.0207297	0.00612764	-0.00730105	-0.00185568	0.0035587	-0.0458033	-0.0121424	-0.0111902	0.00895806	0.286598	0.999693	FALSE
3153	function connectivity	Severity	Visual-Frontoparietal	1577	-0.0522472	0.012698	-0.0197746	-0.115274	0.00901771	-0.0121601	-0.0232704	-0.00938027	0.00447297	0.232655	0.999693	FALSE
3155	function connectivity	Severity	Visual-Dorsal Attention	1578	-0.016973	0.00990813	-0.00353242	-0.00322825	0.00323888	0.0118809	0.0072902	-0.0104328	-0.0243304	0.606473	0.999693	FALSE
3157	function connectivity	Severity	Visual-Frontoparietal	1579	-0.016704	0.0101532	-0.0032754	-0.0310699	-0.00229505	0.00411909	0.0160862	-0.00471931	0.023308	0.632608	0.999693	FALSE
3159	function connectivity	Severity	Visual-Default	1580	-0.0189207	0.00792774	-0.00549646	-0.0198655	0.00076028	-0.0593569	0.0331011	-0.00770092	0.0635937	0.422266	0.999693	FALSE
3161	function connectivity	Severity	Visual-Frontoparietal	1581	-0.0110664	0.0157922	0.00236288	0.0342644	0.000647557	-0.0174958	-0.00591476	0.00351689	0.0240856	0.730203	0.999693	FALSE
3163	function connectivity	Severity	Visual-Frontoparietal	1582	-0.0128584	0.0139868	0.000564203	-0.0376015	-0.0067901	-0.0053204	0.0101822	0.00812114	0.0140948	0.934341	0.999693	FALSE
3165	function connectivity	Severity	Visual-Frontoparietal	1583	-0.0218876	0.00674002	-0.00757378	0.0426006	-0.00166668	0.00465672	-0.0143395	-0.0176249	0.0191673	0.299706	0.999693	FALSE
3167	function connectivity	Severity	Visual-Frontoparietal	1584	-0.024191	0.0101932	-0.0069989	0.0204865	-0.0188119	0.00693087	-0.0549098	0.00358901	-0.00554237	0.424928	0.999693	FALSE
3169	function connectivity	Severity	Visual-Frontoparietal	1585	-0.0114693	0.015383	0.00195683	-0.0401932	0.00211386	0.016207	-0.0408441	0.00877779	-0.0931538	0.775139	0.999693	FALSE
3171	function connectivity	Severity	Visual-Default	1586	-0.0208218	0.0060292	-0.00739631	0.0294975	-0.0141733	-0.0211985	-0.0451728	-0.000868655	-0.00476473	0.280243	0.999693	FALSE
3173	function connectivity	Severity	Visual-Frontoparietal	1587	-0.0125705	0.0142858	0.000857624	-0.00558231	0.00245486	-0.0116539	-0.000977893	-0.000397335	0.126626	0.900382	0.999693	FALSE
3175	function connectivity	Severity	Visual-Frontoparietal	1588	-0.016195	0.0106555	-0.00276975	0.0119014	-0.0105109	0.00616673	0.0222784	-0.00237716	0.0481093	0.685949	0.999693	FALSE
3177	function connectivity	Severity	Visual-Frontoparietal	1589	-0.0149389	0.0119086	-0.00151517	-0.00451145	0.0044137	-0.0344304	0.0175689	-0.00182712	-0.10905	0.824916	0.999693	FALSE
3179	function connectivity	Severity	Visual-Default	1590	-0.0100297	0.0168213	0.00339581	0.0451967	9.13e-05	0.0103249	-0.0825772	0.00873436	0.0267136	0.620072	0.999693	FALSE
3181	function connectivity	Severity	Visual-Default	1591	-0.0255682	0.0193418	-0.00311317	0.0450365	-0.014634	0.00876025	-0.069666	0.0101549	-0.00949946	0.78583	0.999693	FALSE
3183	function connectivity	Severity	Visual-Default	1592	-0.026412	0.0153558	-0.00552809	0.0151623	-0.0291716	0.027024	0.00949367	-0.000220521	-0.0250207	0.60389	0.999693	FALSE
3185	function connectivity	Severity	Visual-Default	1593	-0.0170709	0.0097734	-0.00364873	-0.00545797	-0.0108047	0.0364247	0.016905	-0.00641802	0.114396	0.594169	0.999693	FALSE
3187	function connectivity	Severity	Visual-Default	1594	-0.0110188	0.0158361	0.00240866	0.0450037	-0.00102103	0.00943761	-0.0223283	0.00184153	0.0678987	0.725149	0.999693	FALSE
3189	function connectivity	Severity	Visual-Default	1595	-0.0210388	0.00582301	-0.00760791	-0.0434304	-0.0123571	-0.039252	0.0225633	-0.00113443	0.00417873	0.266906	0.999693	FALSE
3191	function connectivity	Severity	Visual-Default	1596	-0.0168502	0.0100035	-0.00342331	-0.0366377	0.000148388	-0.0388197	0.012974	-0.000945218	-0.017139	0.617277	0.999693	FALSE
3193	function connectivity	Severity	Visual-Default	1597	-0.00431646	0.0225388	0.00911116	0.022194	0.00878815	0.0131251	-0.0104718	0.00866556	0.0634221	0.183547	0.999693	FALSE
3195	function connectivity	Severity	Visual-Default	1598	-0.00488775	0.0219671	0.00853967	0.0736893	0.0089939	0.00477696	-0.0587358	0.00754861	0.117288	0.212576	0.999693	FALSE
3197	function connectivity	Severity	Visual-Default	1599	-0.00778312	0.0190684	0.00564266	0.025135	0.00514033	0.00175081	-0.0062961	0.00520601	0.049705	0.410084	0.999693	FALSE
3199	function connectivity	Severity	Visual-Default	1600	-0.0337894	-0.00694313	-0.0203663	-0.0402501	-0.0172809	-0.0328079	-0.0240688	-0.0220993	0.138515	0.00294176	0.914017	FALSE
3201	function connectivity	Severity	Visual-Limbic	1601	-0.0120417	0.0185831	0.00327071	0.0207923	0.0159086	0.0095454	-0.0330001	-0.00490315	0.00390811	0.675475	0.999693	FALSE
3203	function connectivity	Severity	Visual-Default	1602	-0.0251625	0.0142201	-0.00547121	-0.0268244	0.0155715	-0.00412758	-0.02676	-0.0151245	-0.0199064	0.586046	0.999693	FALSE
3205	function connectivity	Severity	Visual-Default	1603	-0.0189378	0.00793605	-0.00550086	-0.0878216	-0.0119054	0.0245586	0.0147396	-0.000248192	0.0303299	0.422334	0.999693	FALSE
3207	function connectivity	Severity	Visual-Default	1604	-0.00631038	0.0205414	0.00711552	0.0140653	0.0126872	-0.0319331	0.00111831	0.0068601	0.0291577	0.298921	0.999693	FALSE
3209	function connectivity	Severity	Visual-Default	1605	-0.0129501	0.0139046	0.000477275	-0.0298489	0.00171204	-0.00679331	-0.0292817	0.00569114	-0.0304505	0.944459	0.999693	FALSE
3211	function connectivity	Severity	Visual-Default	1606	-0.00847898	0.0183815	0.00495126	0.0291208	0.00696307	-0.0137194	-0.0345251	0.0068401	0.0118088	0.469944	0.999693	FALSE
3213	function connectivity	Severity	Visual-Default	1607	-0.0129212	0.0139285	0.000503657	-0.00473682	0.00139085	-0.048137	0.035154	0.000750736	0.09713	0.941383	0.999693	FALSE
3215	function connectivity	Severity	Visual-Default	1608	-0.0206161	0.00624359	-0.00718628	0.00436426	-0.00643939	0.0188081	-0.0206581	-0.0112876	0.0634639	0.294284	0.999693	FALSE
3217	function connectivity	Severity	Visual-Default	1609	-0.0295293	-0.00110148	-0.0153154	-0.00207674	-0.0260546	0.00184542	-0.0407061	-0.00724848	-0.0640466	0.0346996	0.999693	FALSE
3219	function connectivity	Severity	Visual-Default	1610	-0.0145122	0.0232118	0.00434979	0.0307562	-0.00417855	-0.041929	-0.0199638	0.0176591	0.111795	0.651276	0.999693	FALSE
3221	function connectivity	Severity	Visual-Default	1611	-0.0816661	0.00739343	-0.0371363	-0.0721228	0.00650456	-0.0625646	0.0125024	-0.0128688	-0.239794	0.102145	0.999693	FALSE
3223	function connectivity	Severity	Visual-Default	1612	-0.021524	0.00644669	-0.00753866	0.0300593	-0.0151908	-0.0100882	-0.0684788	3.66e-05	0.0342656	0.290741	0.999693	FALSE
3225	function connectivity	Severity	Visual-Default	1613	-0.0129263	0.0139413	0.000507509	-0.0126617	-0.00207671	0.025454	-0.00809667	0.000822915	0.0385698	0.940975	0.999693	FALSE
3227	function connectivity	Severity	Visual-Default	1614	-0.0169623	0.0178094	0.000423561	0.00313412	0.0181229	-0.0399631	-0.0270318	-0.00137682	-0.042089	0.961916	0.999693	FALSE
3229	function connectivity	Severity	Visual-Frontoparietal	1615	-0.00548175	0.0213685	0.00794335	0.0358063	0.00410911	0.0691247	-0.0264603	0.00639652	-0.0651638	0.246184	0.999693	FALSE
3231	function connectivity	Severity	Visual-Default	1616	-0.0099839	0.0168622	0.00343918	0.0101629	-0.00167564	0.0237061	0.0197794	0.00222626	0.0510032	0.615548	0.999693	FALSE
3233	function connectivity	Severity	Visual-Default	1617	-0.0341261	0.0284606	-0.00283276	-0.0350022	-0.0279429	0.0743998	-0.0175245	-0.00484083	0.0424335	0.859178	0.999693	FALSE
3235	function connectivity	Severity	Visual-Default	1618	-0.0276021	-0.00074924	-0.0141757	-0.00689968	-0.0137817	-0.065254	0.0276349	-0.012166	-0.0793555	0.0385145	0.999693	FALSE
3237	function connectivity	Severity	Visual-Default	1619	-0.0180591	0.00879954	-0.00462977	0.0629067	-0.00815275	-0.0144502	-0.0322335	-0.00379856	-0.0104619	0.499231	0.999693	FALSE
3239	function connectivity	Severity	Visual-Default	1620	-0.000223941	0.0266311	0.0132036	0.0018276	0.00497322	0.0365003	0.0860546	0.0113634	0.00460957	0.0539452	0.999693	FALSE
3241	function connectivity	Severity	Visual-Default	1621	-0.0240176	0.00284102	-0.0105883	-0.0607566	-0.0125824	-0.0438227	-0.00539579	-0.00272557	0.00579461	0.122267	0.999693	FALSE
3243	function connectivity	Severity	Visual-Limbic	1622	-0.00948398	0.0173788	0.00394742	0.0302375	0.00256394	-0.0424088	-0.0277517	0.00747377	0.180291	0.5646	0.999693	FALSE
3245	function connectivity	Severity	Visual-Visual	1623	-0.00604393	0.0208098	0.00738291	-0.0360088	0.0153467	0.0182945	-0.058084	0.00703468	0.153762	0.281163	0.999693	FALSE
3247	function connectivity	Severity	Visual-Visual	1624	0.00124122	0.0280983	0.0146698	-0.0184069	0.0142431	-0.00448617	0.0299626	0.0185481	-0.0100669	0.0322638	0.999693	FALSE
3249	function connectivity	Severity	Visual-Default	1625	-0.0348159	0.0208558	-0.00698003	-0.0465129	0.008326	-0.0481038	0.066664	-0.011981	-0.0583469	0.623091	0.999693	FALSE
3251	function connectivity	Severity	Visual-Default	1626	-0.0150898	0.0156119	0.000261021	-0.0323023	0.0158064	-0.0236415	-0.00717513	-0.00401067	-0.00211614	0.973414	0.999693	FALSE
3253	function connectivity	Severity	Visual-Default	1627	-0.0157468	0.011106	-0.00232043	-0.0166319	0.00357409	0.0256024	-0.00312743	-0.00926387	0.0629667	0.734812	0.999693	FALSE
3255	function connectivity	Severity	Visual-Default	1628	-0.0223618	0.00449957	-0.00893111	0.024854	-0.00918199	-0.0237228	-0.0308221	-0.00826196	0.00957662	0.192461	0.999693	FALSE
3257	function connectivity	Severity	Visual-Ventral Attention	1629	-0.0107958	0.0185041	0.00385417	-0.0177595	-0.00380175	-0.019575	0.024673	0.0139612	-0.0722011	0.606109	0.999693	FALSE
3259	function connectivity	Severity	Visual-Visual	1630	-0.0143802	0.012477	-0.000951638	0.00617896	-0.00630585	-0.0141977	-0.00820975	0.00390827	0.0187026	0.889532	0.999693	FALSE
3261	function connectivity	Severity	Visual-Visual	1631	-0.00348052	0.0233808	0.00995015	0.0179528	0.00440305	-0.0112283	-0.000174626	0.0152212	0.0708439	0.146489	0.999693	FALSE
3263	function connectivity	Severity	Visual-Visual	1632	-0.00722235	0.024732	0.00875485	0.0278848	-0.00198614	-0.0270423	0.0643423	0.0158353	-0.0812476	0.282832	0.999693	FALSE
3265	function connectivity	Severity	Visual-Visual	1633	-0.0156911	0.0145101	-0.000590506	0.0159907	-0.0152603	0.0118105	0.0347129	0.00441486	-0.0451325	0.938907	0.999693	FALSE
3267	function connectivity	Severity	Visual-Visual	1634	-0.0103063	0.0165447	0.00311919	0.050321	-0.00465286	-0.00233828	-0.0312121	0.00770842	0.0462215	0.648846	0.999693	FALSE
3269	function connectivity	Severity	Visual-Visual	1635	-0.00493359	0.0219249	0.00849564	0.0256402	0.00125914	0.0308444	0.0739096	0.0028535	0.104464	0.215006	0.999693	FALSE
3271	function connectivity	Severity	Visual-Visual	1636	-0.0118796	0.0149966	0.0015585	0.0272294	0.00904656	-0.0238182	0.0092651	-0.0035298	-0.00132856	0.820184	0.999693	FALSE
3273	function connectivity	Severity	Visual-Visual	1637	-0.0154179	0.0114487	-0.00198458	0.0297085	0.00327354	-0.00622522	0.0123237	-0.00804128	-0.046454	0.772154	0.999693	FALSE
3275	function connectivity	Severity	Visual-Visual	1638	-0.015932	0.04034	0.012204	0.0335454	-0.00811509	0.0619773	0.024649	-0.0136452	0.0969501	0.395251	0.999693	FALSE
3277	function connectivity	Severity	Visual-Visual	1639	-0.0093152	0.0175795	0.00413217	0.0299053	-0.0016454	0.010046	0.0143134	0.00521414	-0.0234358	0.546997	0.999693	FALSE
3279	function connectivity	Severity	Visual-Visual	1640	-0.0146253	0.0225321	0.00395336	-0.0494535	0.0237208	-0.00659827	-0.0130379	0.0029151	-0.0486859	0.676634	0.999693	FALSE
3281	function connectivity	Severity	Visual-Visual	1641	-0.00468992	0.0221657	0.00873789	0.00476946	0.0116458	-0.0186512	-0.0272877	0.0128985	0.00593927	0.202164	0.999693	FALSE
3283	function connectivity	Severity	Visual-Visual	1642	-0.0320581	0.0144752	-0.00879146	-0.0663136	0.0145509	-0.0125701	-0.00431934	-0.0207378	0.0726871	0.458945	0.999693	FALSE
3285	function connectivity	Severity	Visual-Visual	1643	-0.0177473	0.0270231	0.00463791	0.0665235	-0.0187484	0.0105784	0.0168755	-0.000264974	0.1013	0.684685	0.999693	FALSE
3287	function connectivity	Severity	Visual-Visual	1644	-0.0101494	0.024937	0.00739383	-0.00830219	0.00388639	0.0200804	-0.0470168	0.0215025	-0.0752105	0.408774	0.999693	FALSE
3289	function connectivity	Severity	Visual-Visual	1645	-0.00489423	0.0219848	0.00854531	0.0167574	0.0107076	-0.0416273	0.00752264	0.012823	-0.0613222	0.212687	0.999693	FALSE
3291	function connectivity	Severity	Visual-Visual	1646	-0.0149515	0.0119468	-0.00150235	-0.00366408	-0.0104488	0.00261871	-0.0329379	0.00449155	0.159793	0.826697	0.999693	FALSE
3293	function connectivity	Severity	Visual-Visual	1647	-0.0281289	0.0343295	0.00310029	0.00706501	-0.00330372	0.0846055	-0.0278063	-0.000959692	-0.142999	0.845725	0.999693	FALSE
3295	function connectivity	Severity	Visual-Visual	1648	-0.00869107	0.0181805	0.00474473	-0.000816517	-0.00360461	0.0717553	0.0328825	0.00335283	-0.0943354	0.488847	0.999693	FALSE
3297	function connectivity	Severity	Visual-Visual	1649	-0.0224997	0.00439034	-0.00905467	0.00824074	-0.0164202	-0.0227846	-7.38e-05	-0.00248201	-0.129575	0.18685	0.999693	FALSE
3299	function connectivity	Severity	Visual-Somatomotor	1650	-0.0205426	0.00634913	-0.00709672	-0.0804202	-0.0140778	0.0180641	0.0500475	-0.00412222	-0.00383125	0.300917	0.999693	FALSE
3301	function connectivity	Severity	Visual-Somatomotor	1651	-0.0217115	0.00514305	-0.00828424	-0.0370553	-0.000487467	-0.0336997	-0.00151678	-0.0075304	-0.128971	0.226571	0.999693	FALSE
3303	function connectivity	Severity	Visual-Somatomotor	1652	-0.0214744	0.0053986	-0.00803789	-0.0123837	-0.0115431	0.0347984	-0.0272282	-0.00730612	-0.0519666	0.241006	0.999693	FALSE
3305	function connectivity	Severity	Visual-Somatomotor	1653	-0.0269385	-8.49e-05	-0.0135117	-0.0671841	-0.0199003	0.0230751	-0.0186954	-0.00903669	0.0272217	0.0485691	0.999693	FALSE
3307	function connectivity	Severity	Visual-Somatomotor	1654	-0.0219788	0.0268547	0.00243795	-0.0450989	0.013661	0.0388857	0.0300532	-0.0193066	0.0438776	0.844847	0.999693	FALSE
3309	function connectivity	Severity	Visual-Somatomotor	1655	-0.0100962	0.0167615	0.00333265	0.000355862	0.00351411	0.0618835	0.00975603	-0.00490277	0.107824	0.62668	0.999693	FALSE
3311	function connectivity	Severity	Visual-Somatomotor	1656	-0.019583	0.00726398	-0.0061595	-0.00858819	-0.0134461	-0.0340678	-0.00875148	0.00100647	0.0643102	0.368467	0.999693	FALSE
3313	function connectivity	Severity	Visual-Somatomotor	1657	-0.0206924	0.00728381	-0.00670429	0.0139121	-0.00601368	0.0316356	0.0263037	-0.0166481	0.0119773	0.347535	0.999693	FALSE
3315	function connectivity	Severity	Visual-Somatomotor	1658	-0.0116692	0.0151851	0.00175793	-0.05138	0.0132897	-0.02899	0.00418111	-0.000186032	0.0529244	0.797483	0.999693	FALSE
3317	function connectivity	Severity	Visual-Somatomotor	1659	-0.0126704	0.0141851	0.000757329	0.0210864	-0.0104112	-0.00857312	0.018065	0.0068584	-0.0207072	0.911979	0.999693	FALSE
3319	function connectivity	Severity	Visual-Somatomotor	1660	-0.0261862	0.000667135	-0.0127596	-0.0530781	-0.0168881	0.0310346	-0.000139415	-0.0131834	0.0321104	0.0625215	0.999693	FALSE
3321	function connectivity	Severity	Visual-Somatomotor	1661	-0.0139184	0.0129424	-0.000488025	0.0243663	-0.00951875	0.0115054	-0.0107441	0.00345917	0.00704933	0.943223	0.999693	FALSE
3323	function connectivity	Severity	Visual-Somatomotor	1662	0.000706637	0.0275658	0.0141362	0.0157378	0.0150383	0.0525455	0.0456847	0.00780145	-0.046417	0.0391038	0.999693	FALSE
3325	function connectivity	Severity	Visual-Somatomotor	1663	-0.0288709	0.00994083	-0.00946506	-0.00882917	-0.0156854	-0.00117219	-0.0791874	0.00494606	0.0494079	0.339094	0.999693	FALSE
3327	function connectivity	Severity	Visual-Somatomotor	1664	-0.00886074	0.017995	0.00456712	-0.0213352	-0.000649997	0.0458229	0.0244121	0.00224722	0.122682	0.50501	0.999693	FALSE
3329	function connectivity	Severity	Visual-Somatomotor	1665	-0.0109137	0.0159366	0.00251147	0.0255602	-0.00431501	-0.00365849	0.0564295	-0.000416053	0.121091	0.713877	0.999693	FALSE
3331	function connectivity	Severity	Visual-Somatomotor	1666	-0.00978194	0.0170766	0.00364731	0.00556184	0.000825112	-0.00176615	-0.0408055	0.009938	-0.00617884	0.594508	0.999693	FALSE
3333	function connectivity	Severity	Visual-Somatomotor	1667	-0.0208486	0.00599925	-0.00742466	-0.0430092	-0.00401767	-0.0181484	0.0142099	-0.00776461	-0.0131767	0.278347	0.999693	FALSE
3335	function connectivity	Severity	Visual-Somatomotor	1668	-0.0156423	0.0112179	-0.00221223	0.0139147	-0.00925752	0.0382904	0.0298482	-0.0060487	0.0368262	0.746809	0.999693	FALSE
3337	function connectivity	Severity	Visual-Somatomotor	1669	-0.0168893	0.00997201	-0.00345866	-0.0245799	-0.00778861	-0.0451345	-0.0118778	0.00495489	0.0644955	0.613749	0.999693	FALSE
3339	function connectivity	Severity	Visual-Somatomotor	1670	-0.00775032	0.0228968	0.00757325	0.00469566	-0.00325354	0.00391381	0.0153245	0.0179346	-0.0875228	0.332716	0.999693	FALSE
3341	function connectivity	Severity	Visual-Somatomotor	1671	-0.0202212	0.00663065	-0.00679529	-0.0170513	-0.00963387	-0.0764179	0.0188691	-5.46e-05	0.052879	0.321198	0.999693	FALSE
3343	function connectivity	Severity	Visual-Somatomotor	1672	-0.0108749	0.0159813	0.00255318	0.0556641	0.00633544	0.0198674	0.00289252	-0.00656706	0.0442274	0.709401	0.999693	FALSE
3345	function connectivity	Severity	Visual-Somatomotor	1673	-0.0263224	0.000532076	-0.0128952	-0.0684377	-0.0128937	0.0205618	-0.0433702	-0.00699484	-0.169175	0.0597957	0.999693	FALSE
3347	function connectivity	Severity	Visual-Dorsal Attention	1674	-0.0226201	0.0042337	-0.0091932	-0.0359142	-0.00262854	-0.0119202	-0.0762982	-0.00424988	-0.100398	0.179609	0.999693	FALSE
3349	function connectivity	Severity	Visual-Visual	1675	-0.0266824	0.00910165	-0.00879036	0.0071322	-0.000804531	0.0162788	-0.00245649	-0.0244261	0.0145571	0.335581	0.999693	FALSE
3351	function connectivity	Severity	Visual-Dorsal Attention	1676	-0.0250073	0.0114638	-0.00677175	-0.0560852	0.00797757	-0.0376106	-0.0454875	0.000308893	0.0210792	0.466719	0.999693	FALSE
3353	function connectivity	Severity	Visual-Visual	1677	-0.00751121	0.0193477	0.00591825	0.0556691	0.0124845	-0.0245798	-0.0172717	0.00190564	0.0551031	0.387731	0.999693	FALSE
3355	function connectivity	Severity	Visual-Dorsal Attention	1678	-0.0138408	0.0130204	-0.000410218	-0.0326848	0.0125293	-0.0167723	-0.0156313	-0.00244854	-0.0973422	0.952264	0.999693	FALSE
3357	function connectivity	Severity	Visual-Dorsal Attention	1679	-0.0123846	0.0144657	0.00104056	0.042122	-0.00607622	0.00766284	0.03282	-0.00353885	0.183014	0.879255	0.999693	FALSE
3359	function connectivity	Severity	Visual-Dorsal Attention	1680	-0.0350072	0.00602851	-0.0144894	-0.0684611	0.00721722	-0.0376214	-0.00251778	-0.0174726	-0.0512594	0.16633	0.999693	FALSE
3361	function connectivity	Severity	Visual-Dorsal Attention	1681	-0.0213622	0.00549883	-0.00793167	-0.0735346	-0.00861625	0.0167281	-0.0292455	-0.00498057	0.0942507	0.247069	0.999693	FALSE
3363	function connectivity	Severity	Visual-Somatomotor	1682	-0.0166503	0.0102008	-0.00322473	-0.0388979	0.00830361	-0.0295029	0.0108723	-0.00785797	0.0456456	0.637803	0.999693	FALSE
3365	function connectivity	Severity	Visual-Dorsal Attention	1683	-0.0162412	0.0106171	-0.00281202	-0.0229937	-0.00760832	0.0220283	-0.0185973	-0.000792744	0.0934478	0.681505	0.999693	FALSE
3367	function connectivity	Severity	Visual-Dorsal Attention	1684	-0.0226097	0.00434124	-0.00913423	0.0141474	-0.019161	-0.0373554	0.0124024	-0.00212595	-0.0526571	0.183998	0.999693	FALSE
3369	function connectivity	Severity	Visual-Somatomotor	1685	-0.0241771	0.0093932	-0.00739193	-0.0506198	-0.0136638	-0.013963	-0.00226535	0.00635241	-0.0993255	0.388061	0.999693	FALSE
3371	function connectivity	Severity	Visual-Dorsal Attention	1686	-0.00681394	0.0200453	0.00661567	0.0167418	0.00595209	0.0012372	0.041606	0.00282949	0.0713185	0.334287	0.999693	FALSE
3373	function connectivity	Severity	Visual-Dorsal Attention	1687	-0.0185189	0.0209627	0.00122189	-0.0245137	-0.0113943	0.0259595	-0.0280759	0.0170489	-0.00258009	0.903441	0.999693	FALSE
3375	function connectivity	Severity	Visual-Dorsal Attention	1688	-0.0117102	0.0151463	0.00171805	-0.0223592	0.000543554	-0.0479474	-0.0106187	0.00788214	0.156847	0.801998	0.999693	FALSE
3377	function connectivity	Severity	Visual-Dorsal Attention	1689	-0.0134233	0.0237408	0.00515874	0.0348853	-0.0149928	0.0188177	0.042809	0.00603757	0.0488861	0.586356	0.999693	FALSE
3379	function connectivity	Severity	Visual-Ventral Attention	1690	-0.00778782	0.019086	0.00564908	-0.0163726	-0.0032273	-0.00291466	0.034162	0.012952	-0.0549222	0.40994	0.999693	FALSE
3381	function connectivity	Severity	Visual-Ventral Attention	1691	-0.0198457	0.00701949	-0.00641308	0.0409693	-0.00600369	0.00236812	-0.0420205	-0.00867104	0.0279644	0.349406	0.999693	FALSE
3383	function connectivity	Severity	Visual-Ventral Attention	1692	-0.0170723	0.0236923	0.00330997	0.0282991	-0.0183836	0.00570243	0.00045916	0.014671	0.0583496	0.750268	0.999693	FALSE
3385	function connectivity	Severity	Visual-Ventral Attention	1693	-0.00879088	0.0180667	0.00463793	-0.00851101	-0.00549944	0.00988966	0.0120925	0.0100891	0.0890042	0.49846	0.999693	FALSE
3387	function connectivity	Severity	Visual-Ventral Attention	1694	-0.00821817	0.0186358	0.00520883	-0.0459104	0.0119897	0.0356541	-0.000401087	0.00153452	0.0124031	0.44705	0.999693	FALSE
3389	function connectivity	Severity	Visual-Ventral Attention	1695	-0.0275558	0.0130231	-0.00726634	-0.0584976	-0.0240564	0.0189292	0.0198439	0.00356609	0.0190856	0.482722	0.999693	FALSE
3391	function connectivity	Severity	Visual-Ventral Attention	1696	-0.0162849	0.0105756	-0.00285468	0.00186418	-0.00573066	-0.0493107	-0.00907398	0.00447964	-0.0257913	0.676969	0.999693	FALSE
3393	function connectivity	Severity	Visual-Ventral Attention	1697	-0.029867	-0.00173224	-0.0157996	0.00586321	-0.00666406	-0.0133009	-0.0163603	-0.0250721	0.0177065	0.027714	0.999693	FALSE
3395	function connectivity	Severity	Visual-Ventral Attention	1698	-0.0140069	0.0140638	2.84e-05	-0.0137584	-0.0117502	0.0344086	-0.00745917	0.00657985	-0.00679626	0.996831	0.999922	FALSE
3397	function connectivity	Severity	Visual-Ventral Attention	1699	-0.0235177	0.00335066	-0.0100835	0.0340141	-0.00524281	-0.0395147	-0.00683735	-0.0148098	0.0367707	0.141258	0.999693	FALSE
3399	function connectivity	Severity	Visual-Ventral Attention	1700	-0.0100848	0.0167734	0.00334433	0.0827141	-0.000843006	-0.00973777	0.0216673	0.00189022	-0.105271	0.625477	0.999693	FALSE
3401	function connectivity	Severity	Visual-Ventral Attention	1701	-0.0261133	0.0148308	-0.00564125	-0.0166994	0.0131949	0.00627544	-0.0261118	-0.0204694	0.0340649	0.589139	0.999693	FALSE
3403	function connectivity	Severity	Visual-Ventral Attention	1702	-0.0156386	0.0207115	0.00253642	0.0682355	0.00908839	-0.00593097	-0.00213524	-0.0117903	0.0391755	0.784451	0.999693	FALSE
3405	function connectivity	Severity	Visual-Ventral Attention	1703	-0.0138839	0.0129723	-0.000455757	-0.0251834	0.0089274	-0.035818	-0.0188259	7.72e-05	-0.00150079	0.946962	0.999693	FALSE
3407	function connectivity	Severity	Visual-Ventral Attention	1704	-0.00866478	0.0181843	0.00475975	0.0571009	-0.00286888	-0.00504644	-0.0195873	0.0100388	-0.0445426	0.487107	0.999693	FALSE
3409	function connectivity	Severity	Visual-Frontoparietal	1705	-0.0113691	0.022224	0.00542743	-0.00329958	0.0212792	0.0101658	-0.013327	-0.00366583	-0.0173633	0.526526	0.999693	FALSE
3411	function connectivity	Severity	Visual-Frontoparietal	1706	-0.0134224	0.0134323	4.95e-06	-0.0203088	-0.00560031	0.0440634	0.00233411	-0.000831572	0.0908069	0.999423	0.999943	FALSE
3413	function connectivity	Severity	Visual-Frontoparietal	1707	-0.0267827	8.08e-05	-0.013351	-0.0490301	-0.00711753	-0.0424436	-0.00581446	-0.0146515	0.102906	0.0513935	0.999693	FALSE
3415	function connectivity	Severity	Visual-Frontoparietal	1708	-0.0243508	0.0219729	-0.00118898	-0.0280218	0.00642482	-0.0118136	-0.0522274	0.0212373	-0.0673729	0.919859	0.999693	FALSE
3417	function connectivity	Severity	Visual-Frontoparietal	1709	-0.0170264	0.00982772	-0.00359932	-0.0298656	0.0056411	-0.00250026	-0.0734649	-0.00121738	-0.0662214	0.599307	0.999693	FALSE
3419	function connectivity	Severity	Visual-Ventral Attention	1710	-0.0172019	0.00965491	-0.00377351	-0.00458246	-0.00575095	0.0312804	0.0095349	-0.00545051	-0.102163	0.581792	0.999693	FALSE
3421	function connectivity	Severity	Visual-Frontoparietal	1711	-0.010652	0.0162109	0.00277947	0.0273333	-0.00554108	0.00474346	-0.00691297	0.00831679	-0.0544638	0.685044	0.999693	FALSE
3423	function connectivity	Severity	Visual-Frontoparietal	1712	-0.00966271	0.0171961	0.00376668	-0.00421754	0.0123458	0.0218772	-0.0212292	-0.00201773	0.0437029	0.582504	0.999693	FALSE
3425	function connectivity	Severity	Visual-Limbic	1713	-0.012751	0.0141032	0.000676077	0.0419027	-0.0021125	-0.0219395	0.0494684	-0.00169586	-0.0329295	0.921386	0.999693	FALSE
3427	function connectivity	Severity	Visual-Limbic	1714	-0.0188212	0.0134221	-0.00269953	-0.0222587	-0.0146461	-0.00526481	0.00601051	0.00842785	-0.00962177	0.742767	0.999693	FALSE
3429	function connectivity	Severity	Visual-Limbic	1715	-0.013538	0.0133155	-0.000111273	-0.0147584	-0.00376247	0.0216304	0.0219917	0.000273487	-0.0505757	0.987041	0.999693	FALSE
3431	function connectivity	Severity	Visual-Limbic	1716	-0.00450326	0.0223455	0.00892111	0.0297474	0.00444629	-0.0281189	-0.00923569	0.0143214	0.096935	0.19275	0.999693	FALSE
3433	function connectivity	Severity	Visual-Default	1717	-0.0145539	0.012312	-0.00112096	-0.0370639	0.00827774	0.0151362	0.000816707	-0.0076981	0.0512727	0.870081	0.999693	FALSE
3435	function connectivity	Severity	Visual-Limbic	1718	-0.0140712	0.0127847	-0.000643241	0.0194076	-0.0102222	0.0143076	0.00782259	0.00175272	0.0312484	0.925198	0.999693	FALSE
3437	function connectivity	Severity	Visual-Limbic	1719	-0.0209928	0.0375547	0.00828094	0.072501	0.0113976	0.0495495	-0.00637641	-0.0146788	-0.146757	0.579282	0.999693	FALSE
3439	function connectivity	Severity	Visual-Limbic	1720	-0.0392016	0.0188744	-0.0101636	-0.0502216	0.00662362	0.047948	-0.0624702	-0.0218433	0.0415364	0.492709	0.999693	FALSE
3441	function connectivity	Severity	Visual-Limbic	1721	-0.015529	0.0113197	-0.00210468	-0.0307943	-0.000430431	-0.00147808	-0.0112029	-0.000159288	-0.0165515	0.758626	0.999693	FALSE
3443	function connectivity	Severity	Visual-Limbic	1722	-0.00621902	0.0206368	0.0072089	0.0523568	0.00454716	0.0218039	-0.00521524	0.00399194	0.0787583	0.292696	0.999693	FALSE
3445	function connectivity	Severity	Visual-Limbic	1723	-0.00704001	0.0198087	0.00638435	0.0453477	0.0135362	-0.0176537	-0.0132351	0.00168145	0.0599047	0.351275	0.999693	FALSE
3447	function connectivity	Severity	Visual-Dorsal Attention	1724	-0.0184071	0.0155466	-0.00143024	0.000475327	0.0154378	-0.0158517	-0.0449591	-0.00702976	0.0178239	0.868849	0.999693	FALSE
3449	function connectivity	Severity	Visual-Dorsal Attention	1725	-0.0122256	0.0146479	0.00121114	-0.030606	8.71e-05	0.00182852	0.0311931	0.000389943	0.0823737	0.859772	0.999693	FALSE
3451	function connectivity	Severity	Visual-Dorsal Attention	1726	-0.021897	0.00934411	-0.00627647	0.027919	0.00666751	-0.0187577	-0.0472461	-0.0135836	0.00803293	0.430972	0.999693	FALSE
3453	function connectivity	Severity	Visual-Dorsal Attention	1727	-0.0220503	0.00481211	-0.0086191	0.0378138	-0.0070387	0.0056601	-0.000485106	-0.0154547	-0.00295006	0.208481	0.999693	FALSE
3455	function connectivity	Severity	Visual-Dorsal Attention	1728	-0.0171992	0.00965385	-0.00377267	-0.0111101	-0.00418981	-0.00667059	0.0353576	-0.00541899	-0.0351624	0.581824	0.999693	FALSE
3457	function connectivity	Severity	Visual-Ventral Attention	1729	-0.0167995	0.0100509	-0.00337432	0.0058903	-0.0107517	-0.00705413	0.0473312	-0.00348292	0.034635	0.62228	0.999693	FALSE
3459	function connectivity	Severity	Visual-Frontoparietal	1730	-0.0045243	0.0223412	0.00890846	0.0126625	0.00684266	-0.0161872	0.0250279	0.00876598	0.167766	0.19366	0.999693	FALSE
3461	function connectivity	Severity	Visual-Dorsal Attention	1731	-0.0041794	0.0226696	0.0092451	0.000473077	0.00860945	-0.020238	0.0356344	0.0113731	-0.00437389	0.177088	0.999693	FALSE
3463	function connectivity	Severity	Visual-Frontoparietal	1732	-0.0162862	0.0105729	-0.00285667	-0.018403	-0.000593325	-0.0427226	-0.00072177	0.00312887	-0.149099	0.67674	0.999693	FALSE
3465	function connectivity	Severity	Visual-Frontoparietal	1733	-0.0120578	0.0147935	0.00136782	0.0499779	0.00380435	-0.0146809	0.00337005	-0.00180934	-0.0402123	0.841729	0.999693	FALSE
3467	function connectivity	Severity	Visual-Frontoparietal	1734	-0.0292957	-0.00244141	-0.0158686	-0.0191267	-0.0241687	0.0134488	0.0222832	-0.0183189	0.11526	0.0205399	0.999693	FALSE
3469	function connectivity	Severity	Visual-Default	1735	-0.0144194	0.012434	-0.00099273	-0.0403142	-0.0035682	-0.0246151	-0.00173809	0.00555835	0.0386657	0.884779	0.999693	FALSE
3471	function connectivity	Severity	Visual-Frontoparietal	1736	-0.0183455	0.0085013	-0.00492212	0.0434141	-0.00961659	0.00500848	0.0405828	-0.0102641	0.00168057	0.472336	0.999693	FALSE
3473	function connectivity	Severity	Visual-Frontoparietal	1737	-0.00224789	0.0246057	0.0111789	0.0233302	0.00152939	0.0228373	-0.00662969	0.0176976	-0.0124241	0.102715	0.999693	FALSE
3475	function connectivity	Severity	Visual-Frontoparietal	1738	-0.0102259	0.0166291	0.00320161	-0.0126797	0.0135126	0.00328255	0.0277776	-0.00292967	-0.113311	0.640266	0.999693	FALSE
3477	function connectivity	Severity	Visual-Frontoparietal	1739	-0.0139185	0.0129312	-0.000493681	-0.0193763	-0.00824703	0.0506837	0.0463927	-0.00210806	-0.0466195	0.942542	0.999693	FALSE
3479	function connectivity	Severity	Visual-Frontoparietal	1740	-0.0353646	0.0194459	-0.00795935	-0.0215512	-0.000623711	0.0379987	-0.0899694	0.00179064	-0.011882	0.569197	0.999693	FALSE
3481	function connectivity	Severity	Visual-Frontoparietal	1741	-0.0293912	0.0165866	-0.00640229	0.0193866	-0.0346002	-0.000832591	0.0239181	-0.00425747	0.0901882	0.585175	0.999693	FALSE
3483	function connectivity	Severity	Visual-Frontoparietal	1742	-0.0138487	0.0248817	0.00551649	0.0317207	0.00358973	0.0629062	0.00241115	-0.0096484	-0.00627781	0.576621	0.999693	FALSE
3485	function connectivity	Severity	Visual-Frontoparietal	1743	-0.0164428	0.0169634	0.000260281	-0.026724	-0.00231341	-0.026317	-0.0350305	0.0139493	0.0418172	0.975635	0.999693	FALSE
3487	function connectivity	Severity	Visual-Frontoparietal	1744	-0.0177776	0.00907457	-0.00435152	0.00630444	0.00193698	-0.0228242	-0.0164491	-0.00596099	-0.0429544	0.52527	0.999693	FALSE
3489	function connectivity	Severity	Visual-Default	1745	-0.0141972	0.0221829	0.00399284	0.0128928	0.0203967	0.0110972	-0.041459	-0.00542545	0.0222967	0.667032	0.999693	FALSE
3491	function connectivity	Severity	Visual-Frontoparietal	1746	-0.0261659	0.00806867	-0.00904863	0.00184141	-0.0259485	0.0284706	0.00206454	-0.00344325	-0.0615033	0.300162	0.999693	FALSE
3493	function connectivity	Severity	Visual-Default	1747	-0.012281	0.0145674	0.00114316	0.0565881	-0.00251971	-0.00798083	0.0136584	-0.0025169	0.114215	0.867445	0.999693	FALSE
3495	function connectivity	Severity	Visual-Frontoparietal	1748	-0.0101215	0.0167412	0.00330986	0.0294571	0.000732722	0.036542	0.030311	-0.00189159	-0.0385189	0.629103	0.999693	FALSE
3497	function connectivity	Severity	Visual-Frontoparietal	1749	-0.0179875	0.00887299	-0.00455725	-0.0209473	-0.00414202	-0.000825717	0.0605926	-0.00990038	0.020219	0.506006	0.999693	FALSE
3499	function connectivity	Severity	Visual-Default	1750	-0.0225525	0.00706108	-0.0077457	-0.0513896	-0.00120448	0.0412075	-0.000693847	-0.0165829	0.0409374	0.305225	0.999693	FALSE
3501	function connectivity	Severity	Visual-Default	1751	-0.0100266	0.0222857	0.00612958	0.00574887	-0.00396584	-0.0212703	0.00940751	0.0178869	0.01061	0.457116	0.999693	FALSE
3503	function connectivity	Severity	Visual-Default	1752	-0.00697705	0.0198955	0.0064592	-0.0424751	0.00105883	0.0144079	0.0519794	0.00904434	0.0142458	0.346084	0.999693	FALSE
3505	function connectivity	Severity	Visual-Default	1753	-0.0221391	0.0219875	-7.58e-05	-0.0594987	-0.00477832	-0.0090478	-0.00198313	0.0218977	-0.0114877	0.994629	0.999922	FALSE
3507	function connectivity	Severity	Visual-Default	1754	-0.0326186	0.0286526	-0.001983	-0.0110943	0.0204147	-0.0820781	0.0129743	0.00470969	0.0706105	0.899046	0.999693	FALSE
3509	function connectivity	Severity	Visual-Default	1755	-0.0191364	0.00771999	-0.00570821	0.0489866	0.00116661	-0.0157359	-0.0144984	-0.0106059	-0.145247	0.404753	0.999693	FALSE
3511	function connectivity	Severity	Visual-Default	1756	-0.01701	0.0098408	-0.00358458	-0.027348	-0.00173707	-0.0286337	0.0234509	-0.000739069	-0.126993	0.600758	0.999693	FALSE
3513	function connectivity	Severity	Visual-Default	1757	-0.0188588	0.0192435	0.000192375	0.0235901	0.0151751	-0.0507698	0.00921664	-0.00916542	0.0566753	0.98421	0.999693	FALSE
3515	function connectivity	Severity	Visual-Default	1758	-0.0193227	0.00752223	-0.00590024	-0.0548292	-0.00416754	-0.0085814	-0.018711	0.000492147	-0.154822	0.38893	0.999693	FALSE
3517	function connectivity	Severity	Visual-Default	1759	-0.00846206	0.0183971	0.00496752	-0.0246436	0.00986294	-0.0111317	0.0293789	0.00313398	0.0183815	0.468465	0.999693	FALSE
3519	function connectivity	Severity	Visual-Default	1760	-0.0165545	0.0102973	-0.0031286	-0.0416528	-0.00456544	-0.00370678	-0.0332545	0.00186134	0.0867839	0.64787	0.999693	FALSE
3521	function connectivity	Severity	Visual-Default	1761	-0.0157004	0.0111782	-0.0022611	-0.0278796	-0.0135769	0.0184907	0.00416173	0.00307561	0.110675	0.741585	0.999693	FALSE
3523	function connectivity	Severity	Visual-Default	1762	-0.0154798	0.0113773	-0.00205121	0.0483042	-0.0101909	0.0280995	0.00483247	-0.00538828	0.0908522	0.764646	0.999693	FALSE
3525	function connectivity	Severity	Visual-Default	1763	-0.011185	0.0156702	0.00224259	-0.00388868	0.00782562	0.0097769	0.0102796	-0.002929	0.018717	0.743411	0.999693	FALSE
3527	function connectivity	Severity	Visual-Default	1764	-0.0121673	0.0146929	0.0012628	0.00700015	-0.000759558	-0.0144909	-0.0148858	0.00316267	0.128682	0.853786	0.999693	FALSE
3529	function connectivity	Severity	Visual-Default	1765	-0.00353225	0.0233184	0.00989308	0.0768612	0.00478682	0.0553353	0.0177048	0.00389755	-0.039981	0.148657	0.999693	FALSE
3531	function connectivity	Severity	Visual-Default	1766	-0.0296811	0.0164836	-0.00659871	-0.0109287	-0.0251907	0.044096	-0.0141534	0.00650426	-0.148123	0.575269	0.999693	FALSE
3533	function connectivity	Severity	Visual-Default	1767	-0.0113056	0.0155507	0.00212251	0.0152532	0.00414402	-0.000724061	-0.0260018	0.00243548	-8.39e-05	0.756713	0.999693	FALSE
3535	function connectivity	Severity	Visual-Frontoparietal	1768	-0.0273932	0.0281259	0.00036637	0.0175587	-0.001842	-0.0698864	0.00249145	0.025168	0.014433	0.979363	0.999693	FALSE
3537	function connectivity	Severity	Visual-Default	1769	-0.0141792	0.0195677	0.00269428	0.0621422	-0.0138648	0.0189426	0.00816075	0.0062596	-0.0414576	0.754312	0.999693	FALSE
3539	function connectivity	Severity	Visual-Default	1770	-0.00903246	0.0178215	0.0043945	0.0805656	0.00144098	0.00643677	-0.0109197	0.00286375	-0.0596433	0.521214	0.999693	FALSE
3541	function connectivity	Severity	Visual-Default	1771	-0.00707648	0.0197823	0.00635292	0.0107773	0.00314393	-0.0363151	-0.0195411	0.0143302	0.0361942	0.353832	0.999693	FALSE
3543	function connectivity	Severity	Visual-Visual	1772	-0.00581144	0.0227672	0.0084779	0.0189655	-0.00579253	0.0356342	0.0343987	0.0123493	0.000467899	0.24489	0.999693	FALSE
3545	function connectivity	Severity	Visual-Default	1773	-0.00737601	0.0194787	0.00605132	0.0430348	0.000756416	0.00252904	-0.00595663	0.00766774	0.0460291	0.377074	0.999693	FALSE
3547	function connectivity	Severity	Visual-Default	1774	-0.0203227	0.00653806	-0.00689231	-0.00154949	0.00393079	-0.0439828	-0.002959	-0.0113773	-0.00557171	0.314497	0.999693	FALSE
3549	function connectivity	Severity	Visual-Somatomotor	1775	-0.0490868	0.00937072	-0.019858	-0.0159093	0.00108735	-0.0385162	-0.0892255	0.00409299	-0.0760685	0.182991	0.999693	FALSE
3551	function connectivity	Severity	Visual-Default	1776	-0.011447	0.043588	0.0160705	0.0441482	-0.0163385	0.0538488	0.0406188	0.00368577	0.0780228	0.252358	0.999693	FALSE
3553	function connectivity	Severity	Visual-Ventral Attention	1777	-0.0112048	0.0156719	0.00223355	-0.00164153	0.00461162	0.00119432	0.0564044	-0.00316736	-0.02369	0.744606	0.999693	FALSE
3555	function connectivity	Severity	Visual-Somatomotor	1778	-0.0185435	0.00831401	-0.00511474	0.000450808	-0.0137513	0.023052	0.0143877	-0.0044627	0.0193244	0.455359	0.999693	FALSE
3557	function connectivity	Severity	Visual-Default	1779	-0.0207158	0.0102479	-0.00523393	-0.0501295	-0.0182613	0.0159573	0.0113328	0.00120529	0.135211	0.507585	0.999693	FALSE
3559	function connectivity	Severity	Visual-Visual	1780	-0.0102959	0.016572	0.00313805	-0.0393289	0.00495704	0.0236403	0.0317973	0.00108368	-0.0289449	0.647075	0.999693	FALSE
3561	function connectivity	Severity	Visual-Visual	1781	-0.0162224	0.0106368	-0.00279277	0.0249178	-0.00497054	-0.0035003	0.0035841	-0.00487552	0.0618459	0.683576	0.999693	FALSE
3563	function connectivity	Severity	Visual-Visual	1782	-0.0141598	0.013537	-0.000311388	-0.0110091	0.0127097	-0.0370037	-0.00886284	-0.00490452	0.0518575	0.964848	0.999693	FALSE
3565	function connectivity	Severity	Visual-Visual	1783	-0.0187158	0.00813566	-0.00529008	-0.0200807	-0.00352909	0.0441463	-0.00848125	-0.00941044	-0.0529986	0.439951	0.999693	FALSE
3567	function connectivity	Severity	Visual-Visual	1784	-0.0115437	0.0175031	0.00297969	-0.00672702	0.0143336	0.0346791	-0.0135707	-0.00439253	-0.114325	0.687599	0.999693	FALSE
3569	function connectivity	Severity	Visual-Visual	1785	-0.0196565	0.00720289	-0.00622679	0.0450256	-0.00135557	-0.0235338	-0.0427244	-0.0093221	0.0403091	0.363479	0.999693	FALSE
3571	function connectivity	Severity	Visual-Visual	1786	-0.00950259	0.0232873	0.00689235	-0.0073012	-0.00255495	-0.00208612	-0.0105096	0.0197635	0.0122042	0.409963	0.999693	FALSE
3573	function connectivity	Severity	Visual-Visual	1787	-0.00962973	0.0172329	0.00380158	-0.0169506	-0.00419292	-0.0164511	0.0358026	0.0107045	-0.0226323	0.579069	0.999693	FALSE
3575	function connectivity	Severity	Visual-Visual	1788	-0.0152484	0.0116249	-0.00181173	-0.0110178	-0.0113735	-0.0043531	0.00103625	0.00487282	0.0376241	0.791571	0.999693	FALSE
3577	function connectivity	Severity	Visual-Visual	1789	-0.0184995	0.00837558	-0.00506198	-0.0418424	-0.00120772	-0.0131457	-0.0244335	-0.00413167	0.0846323	0.460317	0.999693	FALSE
3579	function connectivity	Severity	Visual-Visual	1790	-0.0101482	0.025358	0.00760487	0.0324707	0.0232168	0.00389488	-0.00719315	-0.00337381	-0.063574	0.40114	0.999693	FALSE
3581	function connectivity	Severity	Visual-Visual	1791	-0.02464	0.0468579	0.0111089	0.114238	0.00613621	-0.00527474	-0.0340252	0.01224	-0.0708359	0.542488	0.999693	FALSE
3583	function connectivity	Severity	Visual-Visual	1792	-0.0205586	0.00630357	-0.0071275	-0.0577113	0.00401429	-0.0079493	0.00777122	-0.0104743	-0.115965	0.298294	0.999693	FALSE
3585	function connectivity	Severity	Visual-Somatomotor	1793	-0.0141815	0.0126843	-0.000748638	-0.0540339	0.00395442	-0.00372237	-0.013923	-0.00125588	0.154348	0.913018	0.999693	FALSE
3587	function connectivity	Severity	Visual-Somatomotor	1794	-0.0227582	0.00409753	-0.00933033	-0.0239531	-0.0154181	0.0456173	0.0184717	-0.0130123	0.0530597	0.173236	0.999693	FALSE
3589	function connectivity	Severity	Visual-Somatomotor	1795	-0.0104711	0.017744	0.00363645	0.00592217	0.0167636	-0.0361826	-0.0161179	-0.000680144	0.0601197	0.613409	0.999693	FALSE
3591	function connectivity	Severity	Visual-Somatomotor	1796	-0.01888	0.00797547	-0.00545228	0.0150289	-0.0120045	0.0227985	0.0522556	-0.0112334	0.0554353	0.426128	0.999693	FALSE
3593	function connectivity	Severity	Visual-Somatomotor	1797	-0.0131976	0.0136566	0.000229503	-0.00869526	-0.0100496	0.0023249	0.0428346	0.00601802	-0.10373	0.973275	0.999693	FALSE
3595	function connectivity	Severity	Visual-Somatomotor	1798	-0.00604398	0.020807	0.00738152	-0.00817314	0.0139237	0.0186659	-0.0209925	0.00452208	0.0490571	0.281206	0.999693	FALSE
3597	function connectivity	Severity	Visual-Somatomotor	1799	-0.0167779	0.0100735	-0.00335219	0.00850346	0.00142053	-0.000516582	-0.00806623	-0.0106764	0.188935	0.624577	0.999693	FALSE
3599	function connectivity	Severity	Visual-Somatomotor	1800	-0.0186324	0.00821452	-0.00520894	-0.00831556	-0.00521308	-0.0129045	-0.0502999	-0.000848041	0.0240277	0.446921	0.999693	FALSE
3601	function connectivity	Severity	Visual-Somatomotor	1801	-0.00962521	0.0401644	0.0152696	0.0533755	-0.00317243	0.0695763	0.0172476	-0.00108684	0.0279176	0.229296	0.999693	FALSE
3603	function connectivity	Severity	Visual-Somatomotor	1802	-0.0153928	0.0114597	-0.00196655	-0.0696763	0.00263883	0.00675132	0.00543183	-0.00279028	0.0688678	0.774054	0.999693	FALSE
3605	function connectivity	Severity	Visual-Somatomotor	1803	-0.0061247	0.0207315	0.00730342	0.0315149	0.00490453	-0.0452113	-0.0108126	0.0156765	-0.087588	0.286422	0.999693	FALSE
3607	function connectivity	Severity	Visual-Somatomotor	1804	-0.0179867	0.0158101	-0.00108828	-0.00138911	0.00895883	-0.0331949	0.0385863	-0.012132	0.0928693	0.899555	0.999693	FALSE
3609	function connectivity	Severity	Visual-Somatomotor	1805	-0.0066764	0.0235393	0.00843146	0.0494066	0.0164682	-0.0485253	0.0287428	0.00139912	0.110406	0.274032	0.999693	FALSE
3611	function connectivity	Severity	Visual-Somatomotor	1806	-0.0109856	0.0158654	0.00243991	0.0325338	-0.000521725	-0.00659392	-0.0356957	0.00740347	-0.058474	0.721691	0.999693	FALSE
3613	function connectivity	Severity	Visual-Somatomotor	1807	-0.0184791	0.014898	-0.00179055	-0.00659843	-0.0101857	-0.0180936	-0.0116639	0.0119498	-0.0776926	0.833442	0.999693	FALSE
3615	function connectivity	Severity	Visual-Somatomotor	1808	-0.018274	0.00857934	-0.00484731	-0.0135898	0.00646443	-0.0394719	-0.0258668	-0.00590049	-0.0541636	0.4792	0.999693	FALSE
3617	function connectivity	Severity	Visual-Somatomotor	1809	-0.021245	0.00560873	-0.00781811	0.0268646	-0.00621134	0.0133364	-0.0192105	-0.0136109	0.0438645	0.253771	0.999693	FALSE
3619	function connectivity	Severity	Visual-Somatomotor	1810	-0.017287	0.0277472	0.00523011	0.0295128	-0.0202051	0.027759	-0.0041831	0.0171215	0.0144432	0.648932	0.999693	FALSE
3621	function connectivity	Severity	Visual-Somatomotor	1811	-0.0106251	0.016231	0.00280297	0.00127843	0.00720784	-0.0407909	0.0127414	0.00310951	0.0262717	0.682449	0.999693	FALSE
3623	function connectivity	Severity	Visual-Somatomotor	1812	-0.022424	0.00442243	-0.00900079	-0.0249078	-0.00963808	0.028063	-0.00595712	-0.0113169	-0.0154817	0.188768	0.999693	FALSE
3625	function connectivity	Severity	Visual-Somatomotor	1813	-0.0113661	0.0154996	0.00206676	-0.0397598	0.00738446	0.00136256	0.000568228	0.00315172	-0.0913234	0.762989	0.999693	FALSE
3627	function connectivity	Severity	Visual-Somatomotor	1814	-0.00651642	0.0203362	0.00690991	0.017727	0.0158556	0.0334271	-0.0243381	0.000764202	-0.0519164	0.313117	0.999693	FALSE
3629	function connectivity	Severity	Visual-Somatomotor	1815	-0.0146037	0.0220215	0.00370891	-0.0378874	-0.0031218	-0.014489	0.0174056	0.0195545	-0.0566742	0.691399	0.999693	FALSE
3631	function connectivity	Severity	Visual-Somatomotor	1816	-0.0180316	0.0314887	0.00672857	0.0850671	-0.0140144	0.0310301	0.00735069	-0.00179494	-0.0523602	0.594296	0.999693	FALSE
3633	function connectivity	Severity	Visual-Somatomotor	1817	-0.0361582	0.0165087	-0.00982473	0.0112567	-0.0150889	-0.0132133	-0.0866642	0.0122997	0.0426138	0.464632	0.999693	FALSE
3635	function connectivity	Severity	Visual-Somatomotor	1818	-0.00510917	0.0579574	0.0264241	0.0400828	-0.013083	0.0687894	0.0359299	0.0115715	0.160119	0.100507	0.999693	FALSE
3637	function connectivity	Severity	Visual-Somatomotor	1819	-0.006526	0.0268289	0.0101515	0.00789794	0.000153094	-0.032467	0.0627943	0.0189101	-0.0135917	0.232863	0.999693	FALSE
3639	function connectivity	Severity	Visual-Visual	1820	-0.0134059	0.0134454	1.98e-05	0.0266787	-0.00189335	-0.00174938	-0.0105179	0.00133564	-0.0539418	0.997698	0.999922	FALSE
3641	function connectivity	Severity	Visual-Dorsal Attention	1821	-0.0347671	0.0170077	-0.00887972	-0.0491778	0.00247311	-0.0475906	-0.0394101	0.016187	0.0300078	0.501397	0.999693	FALSE
3643	function connectivity	Severity	Visual-Visual	1822	-0.0115931	0.0290422	0.00872456	0.0136506	-0.0119744	0.0467663	0.00636366	0.0181095	-0.0227125	0.399999	0.999693	FALSE
3645	function connectivity	Severity	Visual-Dorsal Attention	1823	-0.00980764	0.0218806	0.0060365	0.0618899	0.0158075	0.0132151	-0.0181321	-0.00366198	-0.0783096	0.455225	0.999693	FALSE
3647	function connectivity	Severity	Visual-Visual	1824	-0.0114855	0.0153665	0.00194046	0.00498371	-0.00282728	0.0591881	-0.0170352	0.00123402	-0.0261588	0.776967	0.999693	FALSE
3649	function connectivity	Severity	Visual-Dorsal Attention	1825	-0.0105685	0.0162895	0.00286045	0.0225073	0.00556441	-0.0294299	-0.0141617	0.00580301	-0.088897	0.676325	0.999693	FALSE
3651	function connectivity	Severity	Visual-Dorsal Attention	1826	-0.0214364	0.00541897	-0.00800871	-0.000252339	-0.0105036	0.00853421	0.0107978	-0.011402	0.0679403	0.242409	0.999693	FALSE
3653	function connectivity	Severity	Visual-Dorsal Attention	1827	-0.0118033	0.0150788	0.00163776	0.063412	-0.00926694	-0.0106174	0.00553026	0.00704306	-0.0904001	0.811249	0.999693	FALSE
3655	function connectivity	Severity	Visual-Dorsal Attention	1828	-0.01695	0.0184537	0.000751848	0.0307257	0.00124186	-0.0668627	-0.013118	0.0115549	-0.0087869	0.933657	0.999693	FALSE
3657	function connectivity	Severity	Visual-Somatomotor	1829	-0.01022	0.0166356	0.0032078	0.020389	0.0102193	-0.0435461	0.0290243	-0.00057202	0.0148286	0.639627	0.999693	FALSE
3659	function connectivity	Severity	Visual-Dorsal Attention	1830	-0.0177497	0.00910517	-0.00432226	-0.0263889	-0.00681175	0.0345597	-0.0210072	-0.00434651	0.0458927	0.528101	0.999693	FALSE
3661	function connectivity	Severity	Visual-Dorsal Attention	1831	-0.0230068	0.0038465	-0.00958015	0.0606448	-0.0152133	-0.0422874	0.0384629	-0.00852354	-0.19238	0.161972	0.999693	FALSE
3663	function connectivity	Severity	Visual-Somatomotor	1832	-0.0156225	0.0112304	-0.00219607	-0.0333162	-0.00671114	0.00163807	0.0104957	0.000227894	0.0920151	0.74853	0.999693	FALSE
3665	function connectivity	Severity	Visual-Dorsal Attention	1833	-0.0197714	0.0237152	0.00197189	0.0583495	-0.00818483	-0.0426587	-0.00342682	0.0170949	-0.0728767	0.85892	0.999693	FALSE
3667	function connectivity	Severity	Visual-Dorsal Attention	1834	-0.0185746	0.00828415	-0.00514524	0.00936426	-0.00788958	-0.0158093	0.0366504	-0.00744561	0.0366038	0.452697	0.999693	FALSE
3669	function connectivity	Severity	Visual-Dorsal Attention	1835	-0.00892228	0.0179295	0.00450362	0.0478814	-0.00500236	0.0222057	-0.00182887	0.00813793	-0.0891591	0.510888	0.999693	FALSE
3671	function connectivity	Severity	Visual-Ventral Attention	1836	-0.016367	0.0216996	0.00266631	0.0412469	-0.0178329	0.0238474	0.0267616	0.00105653	0.0805621	0.78365	0.999693	FALSE
3673	function connectivity	Severity	Visual-Ventral Attention	1837	-0.0253993	0.00145682	-0.0119713	0.00197024	-0.0023446	-0.0509092	-0.0508058	-0.0116625	-0.0558614	0.0805809	0.999693	FALSE
3675	function connectivity	Severity	Visual-Ventral Attention	1838	-0.00830823	0.0185415	0.00511665	0.0596434	-0.00247159	-0.000535545	0.0112972	0.0109779	-0.266636	0.45506	0.999693	FALSE
3677	function connectivity	Severity	Visual-Ventral Attention	1839	-0.00111015	0.0257391	0.0123145	0.00849288	0.0113399	0.0236956	-0.0341509	0.0144647	0.105389	0.0721954	0.999693	FALSE
3679	function connectivity	Severity	Visual-Ventral Attention	1840	-0.015195	0.0116641	-0.00176545	-0.0173836	-0.00917397	-0.0147856	-0.00455502	0.00701378	-0.055891	0.796671	0.999693	FALSE
3681	function connectivity	Severity	Visual-Ventral Attention	1841	-0.0140731	0.0127792	-0.000646938	0.0225954	-0.00694273	-0.00167578	0.0401718	-0.00179977	0.0245993	0.924759	0.999693	FALSE
3683	function connectivity	Severity	Visual-Ventral Attention	1842	-0.0278405	0.0060853	-0.0108776	-0.0201765	-0.027142	-0.0117336	0.0086213	-0.00247865	0.0967978	0.208811	0.999693	FALSE
3685	function connectivity	Severity	Visual-Ventral Attention	1843	0.000951871	0.0322168	0.0165843	-0.00302332	0.0218787	0.0680329	0.0450475	0.0067648	-0.111604	0.0375891	0.999693	FALSE
3687	function connectivity	Severity	Visual-Ventral Attention	1844	-0.0196605	0.0217639	0.0010517	0.0378673	0.0151998	-0.0233144	0.00711197	-0.0160684	0.044345	0.920725	0.999693	FALSE
3689	function connectivity	Severity	Visual-Ventral Attention	1845	-0.0179259	0.015102	-0.00141196	-0.018058	0.01012	0.0179832	0.00741167	-0.0131968	0.00636499	0.866914	0.999693	FALSE
3691	function connectivity	Severity	Visual-Ventral Attention	1846	-0.00061448	0.0262475	0.0128165	0.0336925	0.00668971	0.0241775	0.0126164	0.0147552	-0.00938965	0.061443	0.999693	FALSE
3693	function connectivity	Severity	Visual-Ventral Attention	1847	-0.0141013	0.0532141	0.0195564	0.00478288	-0.0155454	0.0459693	0.0960507	0.00432628	0.0277096	0.254781	0.999693	FALSE
3695	function connectivity	Severity	Visual-Frontoparietal	1848	-0.0175463	0.00930904	-0.00411862	0.0268992	-0.00968668	0.00433853	0.00804176	-0.00487638	0.0193842	0.547725	0.999693	FALSE
3697	function connectivity	Severity	Visual-Ventral Attention	1849	-0.02283	0.00402159	-0.00940422	0.00490063	-0.00930699	-0.0119508	0.00215869	-0.0103456	-0.0643277	0.169792	0.999693	FALSE
3699	function connectivity	Severity	Visual-Ventral Attention	1850	-0.0152119	0.011641	-0.00178546	0.0465588	0.000112137	-0.00250874	-0.0186542	-0.00515807	-0.0067625	0.794372	0.999693	FALSE
3701	function connectivity	Severity	Visual-Frontoparietal	1851	-0.00683035	0.0200343	0.00660197	0.0436954	0.011806	0.0254852	-0.0456464	0.00401269	-0.0746237	0.335387	0.999693	FALSE
3703	function connectivity	Severity	Visual-Limbic	1852	-0.0143641	0.0124862	-0.00093896	-0.0100623	-0.00076437	-0.00323976	1.92e-05	0.00129706	-0.0917356	0.890967	0.999693	FALSE
3705	function connectivity	Severity	Visual-Limbic	1853	-0.0202322	0.00661702	-0.00680757	-0.00327175	-0.00072907	0.0207185	-0.0184773	-0.0106977	-0.151418	0.320276	0.999693	FALSE
3707	function connectivity	Severity	Visual-Limbic	1854	-0.0134381	0.0139095	0.000235703	-0.00385489	0.0107286	0.00439506	0.00358939	-0.00780776	0.0124588	0.973049	0.999693	FALSE
3709	function connectivity	Severity	Visual-Limbic	1855	-0.0119906	0.0148714	0.00144039	-0.0408667	-0.00855431	0.00732993	0.044541	0.00719886	0.0101527	0.833517	0.999693	FALSE
3711	function connectivity	Severity	Visual-Limbic	1856	-0.0183158	0.00853467	-0.00489056	0.0351762	0.00182402	5.81e-05	-0.0164089	-0.0119965	-0.0122127	0.47524	0.999693	FALSE
3713	function connectivity	Severity	Visual-Limbic	1857	-0.0136758	0.0131755	-0.000250107	-0.0168011	0.0071165	-0.0157443	-0.00157134	-0.00172267	-0.043584	0.970874	0.999693	FALSE
3715	function connectivity	Severity	Visual-Limbic	1858	-0.0217247	0.0270671	0.0026712	0.0454136	0.0199296	-0.0492387	0.0288935	-0.0109027	-0.0479143	0.830076	0.999693	FALSE
3717	function connectivity	Severity	Visual-Limbic	1859	-0.0209668	0.0192315	-0.000867616	0.0112368	0.0134691	-0.00174895	0.0303547	-0.0171946	-0.102622	0.932575	0.999693	FALSE
3719	function connectivity	Severity	Visual-Limbic	1860	-0.0197028	0.0251207	0.00270892	0.0775758	-0.0187848	-0.00501482	0.0215478	0.00412292	-0.040787	0.812733	0.999693	FALSE
3721	function connectivity	Severity	Visual-Frontoparietal	1861	-0.0158649	0.0204245	0.00227979	0.0121388	-0.00918587	-0.0216823	-0.0175752	0.0166052	0.0570466	0.805482	0.999693	FALSE
3723	function connectivity	Severity	Visual-Frontoparietal	1862	-0.0122497	0.014608	0.00117913	0.0241152	-0.00285377	-0.0473214	0.00370445	0.00791353	-0.0514246	0.863361	0.999693	FALSE
3725	function connectivity	Severity	Visual-Frontoparietal	1863	-0.0312491	0.0363281	0.0025395	0.00245672	0.00563781	-0.0618943	0.0801179	0.00983196	-0.0781918	0.882889	0.999693	FALSE
3727	function connectivity	Severity	Visual-Dorsal Attention	1864	-0.0129211	0.0139305	0.000504742	0.0272675	0.00538715	-0.00368711	-0.0425541	-0.000818421	0.000524672	0.941261	0.999693	FALSE
3729	function connectivity	Severity	Visual-Dorsal Attention	1865	-0.026049	0.0193475	-0.00335076	-0.0391247	0.00685302	-0.0657554	0.00136041	0.0111533	0.053251	0.772326	0.999693	FALSE
3731	function connectivity	Severity	Visual-Dorsal Attention	1866	-0.0183391	0.00851848	-0.00491031	-0.0411739	-0.00525759	-0.0397297	-0.0011127	0.000499806	0.0439732	0.473577	0.999693	FALSE
3733	function connectivity	Severity	Visual-Frontoparietal	1867	-0.0192996	0.0188423	-0.000228687	0.0251159	0.00685193	0.0275339	-0.00949898	-0.0176464	0.0621191	0.981249	0.999693	FALSE
3735	function connectivity	Severity	Visual-Ventral Attention	1868	-0.00611734	0.0207306	0.00730663	-0.037103	0.00982585	-0.0346802	0.0470165	0.00746476	0.148158	0.286061	0.999693	FALSE
3737	function connectivity	Severity	Visual-Frontoparietal	1869	-0.00623962	0.0206146	0.00718751	-0.0144373	0.0116909	0.0445925	0.019581	0.00253489	-0.0990203	0.294103	0.999693	FALSE
3739	function connectivity	Severity	Visual-Frontoparietal	1870	-0.00437842	0.0224836	0.0090526	0.00653384	0.0182277	0.0251573	-0.0479862	0.00556077	0.0370182	0.186492	0.999693	FALSE
3741	function connectivity	Severity	Visual-Dorsal Attention	1871	-0.0120657	0.0147875	0.00136088	-0.00661307	-0.00250356	-3.01e-05	-0.00592511	0.00350464	0.112621	0.842532	0.999693	FALSE
3743	function connectivity	Severity	Visual-Frontoparietal	1872	-0.0120397	0.0263473	0.00715377	0.00868251	-0.0105494	0.0617948	-0.0102638	0.0115891	0.0409434	0.465076	0.999693	FALSE
3745	function connectivity	Severity	Visual-Default	1873	-0.0229621	0.0138217	-0.00457019	0.0108352	0.0139242	-0.0441385	-0.0298429	-0.00899634	-0.0284895	0.626237	0.999693	FALSE
3747	function connectivity	Severity	Visual-Frontoparietal	1874	-0.0183523	0.00850834	-0.00492199	0.00935842	-0.0146154	0.00260376	0.0335109	-0.00440013	0.0651259	0.472576	0.999693	FALSE
3749	function connectivity	Severity	Visual-Frontoparietal	1875	-0.0102481	0.0166027	0.00317729	0.00957476	0.00306077	0.0243829	0.0175165	-0.00101454	0.0267029	0.642755	0.999693	FALSE
3751	function connectivity	Severity	Visual-Frontoparietal	1876	-0.0285575	0.0554192	0.0134308	-0.0296286	0.00357806	-0.00380623	0.12438	0.00778119	-0.0568381	0.530702	0.999693	FALSE
3753	function connectivity	Severity	Visual-Frontoparietal	1877	-0.015388	0.0146371	-0.000375437	-0.0107423	-0.0112462	-0.024241	0.0272835	0.00863444	0.0147697	0.960907	0.999693	FALSE
3755	function connectivity	Severity	Visual-Frontoparietal	1878	-0.0260758	0.0386846	0.0063044	-0.0135546	-0.01568	0.0889215	0.0053227	-0.00942124	0.0132046	0.702755	0.999693	FALSE
3757	function connectivity	Severity	Visual-Default	1879	-0.0153729	0.011484	-0.00194444	-0.0272338	0.00626599	-0.0187369	-0.0137941	-0.0051527	0.126172	0.776561	0.999693	FALSE
3759	function connectivity	Severity	Visual-Frontoparietal	1880	-0.00920152	0.0176489	0.0042237	-0.0538637	0.00193661	0.0242238	-0.030719	0.00955297	0.0941483	0.537484	0.999693	FALSE
3761	function connectivity	Severity	Visual-Frontoparietal	1881	-0.0129731	0.0138794	0.000453126	-0.036269	-0.00180513	-0.0123801	-0.00556938	0.00620491	0.0256622	0.94726	0.999693	FALSE
3763	function connectivity	Severity	Visual-Frontoparietal	1882	-0.0202149	0.00825769	-0.00597863	-0.0486936	0.00376208	-0.0353871	0.0311612	-0.0124297	0.144091	0.410452	0.999693	FALSE
3765	function connectivity	Severity	Visual-Default	1883	-0.0103205	0.0165413	0.00311038	-0.040851	0.00205365	0.0367745	0.0121665	0.00280458	0.0124625	0.649904	0.999693	FALSE
3767	function connectivity	Severity	Visual-Default	1884	-0.026449	0.000409679	-0.0130197	-0.0704376	-0.00733377	-0.0303064	-0.00654188	-0.0115468	-0.00841244	0.0574105	0.999693	FALSE
3769	function connectivity	Severity	Visual-Default	1885	-0.0211044	0.0229121	0.000903865	-0.0443146	-0.0127808	-0.0122614	0.0636275	0.013444	-0.0318405	0.935844	0.999693	FALSE
3771	function connectivity	Severity	Visual-Default	1886	-0.00901267	0.0178527	0.00442	-0.0119231	-0.00335031	0.00551052	0.0465422	0.00605873	0.0878532	0.518977	0.999693	FALSE
3773	function connectivity	Severity	Visual-Default	1887	-0.0166757	0.010597	-0.00303938	0.0377953	-0.0139001	-0.00547179	-0.0203899	0.00384617	-0.0413738	0.662219	0.999693	FALSE
3775	function connectivity	Severity	Visual-Default	1888	-0.00696937	0.019887	0.00645882	0.0433409	-0.00152718	-0.00235915	0.00967077	0.00943325	0.0330988	0.345823	0.999693	FALSE
3777	function connectivity	Severity	Visual-Default	1889	-0.0177925	0.00906772	-0.00436237	0.00470415	-0.00389332	-0.0335847	-0.0298701	-0.00106569	0.0460396	0.524361	0.999693	FALSE
3779	function connectivity	Severity	Visual-Default	1890	-0.0116591	0.015201	0.00177094	-0.0142985	0.00786654	-0.0600952	-0.00596268	0.0051542	0.0371313	0.79606	0.999693	FALSE
3781	function connectivity	Severity	Visual-Default	1891	0.00188855	0.0287466	0.0153176	-0.00974043	0.00988566	0.0410999	0.0227977	0.0209494	-0.184406	0.0253781	0.999693	FALSE
3783	function connectivity	Severity	Visual-Default	1892	-0.00294635	0.0239023	0.010478	-0.0399379	0.0105726	0.0312298	-0.0148717	0.0148417	-0.0268333	0.126068	0.999693	FALSE
3785	function connectivity	Severity	Visual-Default	1893	0.000281488	0.0271324	0.0137069	0.0520753	0.0188511	-0.0421236	0.0397939	0.0109216	0.005746	0.0453861	0.999693	FALSE
3787	function connectivity	Severity	Visual-Limbic	1894	0.000547193	0.0311773	0.0158622	-0.00283117	0.00180362	0.0391311	0.0698923	0.0194578	-0.000328258	0.0423574	0.999693	FALSE
3789	function connectivity	Severity	Visual-Default	1895	-0.0198818	0.00697317	-0.00645433	-0.0194887	-0.0170824	-0.00252929	0.0231007	-0.000904322	-0.0112563	0.346134	0.999693	FALSE
3791	function connectivity	Severity	Visual-Default	1896	-0.0231432	0.00918941	-0.00697688	-0.01607	-0.0130733	-0.0515247	-0.00288296	0.0051795	0.000900572	0.39763	0.999693	FALSE
3793	function connectivity	Severity	Visual-Default	1897	-0.00793845	0.0189163	0.00548895	-0.0594221	0.00625787	-0.00320195	-0.0044531	0.0108132	0.0517604	0.423011	0.999693	FALSE
3795	function connectivity	Severity	Visual-Default	1898	-0.023307	0.0113641	-0.00597142	0.0633666	0.000659192	0.00343037	-0.0271723	-0.0182294	-0.0430351	0.499592	0.999693	FALSE
3797	function connectivity	Severity	Visual-Default	1899	-0.0128771	0.0139763	0.000549597	0.0266512	-0.00873275	-0.00193259	-0.0287425	0.00713724	0.0376353	0.936056	0.999693	FALSE
3799	function connectivity	Severity	Visual-Default	1900	-0.0244973	0.00235234	-0.0110725	-0.0651515	-0.00173473	-0.0592542	0.0375106	-0.0132138	0.0217053	0.105979	0.999693	FALSE
3801	function connectivity	Severity	Visual-Default	1901	-0.0249823	0.0330466	0.00403213	0.02571	0.00476376	0.049235	-0.083453	0.00967668	0.00769075	0.785333	0.999693	FALSE
3803	function connectivity	Severity	Visual-Default	1902	-0.0199413	0.00690638	-0.00651746	-0.0714227	-0.00558422	-0.0189057	0.00571607	-0.00436268	0.13071	0.341305	0.999693	FALSE
3805	function connectivity	Severity	Visual-Default	1903	-0.0139957	0.0128588	-0.000568442	-0.00298689	-0.000717429	0.0240334	-0.0156185	9.98e-05	-0.0986124	0.933871	0.999693	FALSE
3807	function connectivity	Severity	Visual-Default	1904	-0.0118092	0.0150361	0.00161344	-0.0270085	-0.00213247	0.0121911	0.0538531	0.00151851	-0.0360405	0.813749	0.999693	FALSE
3809	function connectivity	Severity	Visual-Default	1905	-2.03e-05	0.0268296	0.0134046	-0.00490709	0.0177602	0.0347307	0.0337823	0.00753479	0.0307543	0.0503479	0.999693	FALSE
3811	function connectivity	Severity	Visual-Default	1906	-0.0117726	0.0150749	0.00165116	0.0387936	0.00883762	-0.00555084	-0.026966	-0.00207035	-0.0527805	0.809492	0.999693	FALSE
3813	function connectivity	Severity	Visual-Default	1907	-0.00248971	0.0243611	0.0109357	0.0193163	0.0207674	0.0360516	-0.0269674	0.005764	-0.0907239	0.110379	0.999693	FALSE
3815	function connectivity	Severity	Visual-Frontoparietal	1908	-0.0190952	0.00775612	-0.00566956	-0.0283149	-0.00312407	-0.0111981	-0.0102261	-0.00192869	-0.174912	0.407853	0.999693	FALSE
3817	function connectivity	Severity	Visual-Default	1909	-0.015821	0.0110346	-0.00239322	0.0343462	0.000716143	0.0149133	-0.071043	-0.00388057	0.031706	0.726848	0.999693	FALSE
3819	function connectivity	Severity	Visual-Default	1910	-0.0247581	0.0197334	-0.00251236	0.0177282	0.00811699	-0.018	0.0284379	-0.0248399	0.0743541	0.824819	0.999693	FALSE
3821	function connectivity	Severity	Visual-Default	1911	-0.0113748	0.0186313	0.00362826	-0.0153764	0.0165906	0.00550208	0.0013639	-0.00468869	0.0218301	0.635509	0.999693	FALSE
3823	function connectivity	Severity	Visual-Default	1912	-0.0155306	0.0195982	0.00203381	-0.043375	0.00573181	0.0580982	0.0188255	-0.0093022	0.0455417	0.820465	0.999693	FALSE
3825	function connectivity	Severity	Visual-Default	1913	-0.0159892	0.0108559	-0.00256662	-0.030605	-0.0145456	0.0297564	0.0199048	0.00162269	0.0589905	0.707825	0.999693	FALSE
3827	function connectivity	Severity	Visual-Default	1914	-0.0165378	0.010325	-0.00310636	-0.0217581	0.00145123	0.0315466	-0.0741226	-0.00477694	0.131647	0.650338	0.999693	FALSE
3829	function connectivity	Severity	Visual-Limbic	1915	-0.0128481	0.0140204	0.00058614	-0.0415882	0.00327311	0.0106034	-0.0579333	0.00441279	0.084358	0.931853	0.999693	FALSE
3831	function connectivity	Severity	Visual-Visual	1916	-0.028865	0.00549727	-0.0116839	-0.00754796	-0.019717	-0.050415	-0.0291797	0.00146201	0.0642873	0.182579	0.999693	FALSE
3833	function connectivity	Severity	Visual-Visual	1917	-0.0269565	-5.99e-05	-0.0135082	-0.0231295	-0.0139452	-0.0144219	-0.037517	-0.00970897	-0.0507069	0.0489883	0.999693	FALSE
3835	function connectivity	Severity	Visual-Default	1918	-0.0212546	0.012168	-0.00454328	0.00797456	0.00887634	-0.0418215	0.0232879	-0.0131657	-0.050367	0.594136	0.999693	FALSE
3837	function connectivity	Severity	Visual-Default	1919	-0.0161873	0.0106782	-0.00275456	0.0326261	0.00585785	-0.0349166	0.00775439	-0.00669303	-0.137718	0.687746	0.999693	FALSE
3839	function connectivity	Severity	Visual-Default	1920	-0.00339855	0.023453	0.0100272	0.0584355	-0.00253084	0.0215191	0.000967721	0.0128582	0.118118	0.143242	0.999693	FALSE
3841	function connectivity	Severity	Visual-Default	1921	-0.00976838	0.0170929	0.00366225	-0.0396997	0.0116778	0.0253613	-0.018533	0.00108039	-0.00414844	0.593036	0.999693	FALSE
3843	function connectivity	Severity	Visual-Ventral Attention	1922	-0.00801714	0.0206991	0.006341	0.0101556	0.0197984	-0.0192484	0.0175451	0.00127319	-0.152099	0.38672	0.999693	FALSE
3845	function connectivity	Severity	Visual-Visual	1923	-0.00935454	0.0175101	0.00407776	-0.0321605	0.0167543	-0.00946246	-0.0288961	0.000605607	0.0946644	0.551841	0.999693	FALSE
3847	function connectivity	Severity	Visual-Visual	1924	-0.0171412	0.0113575	-0.00289185	0.0100012	0.00742466	0.00292273	-0.0101974	-0.0118675	0.0151898	0.690802	0.999693	FALSE
3849	function connectivity	Severity	Visual-Visual	1925	-0.0343202	-0.00742813	-0.0208742	-0.0507913	-0.0167975	0.0190379	-0.0395891	-0.0238383	-0.0306813	0.00234444	0.818793	FALSE
3851	function connectivity	Severity	Visual-Visual	1926	-0.0168556	0.0100109	-0.00342236	0.0794182	-0.00806424	-0.0328099	0.00548874	-0.00496691	0.0461522	0.617543	0.999693	FALSE
3853	function connectivity	Severity	Visual-Visual	1927	-0.0182802	0.00861565	-0.00483226	-0.0383095	-0.00577296	0.0210686	-0.00740932	-0.00434619	0.00840548	0.48126	0.999693	FALSE
3855	function connectivity	Severity	Visual-Visual	1928	-0.0102284	0.0166618	0.00321669	0.0271345	0.011135	-0.0417474	-0.0265606	0.00297337	0.00506882	0.639131	0.999693	FALSE
3857	function connectivity	Severity	Visual-Visual	1929	-0.0219333	0.0427387	0.0104027	-0.0423077	-0.0133061	0.0525475	0.0536369	-0.00713118	0.144427	0.528345	0.999693	FALSE
3859	function connectivity	Severity	Visual-Visual	1930	-0.0173797	0.00949798	-0.00394086	-0.0383379	-0.000178745	-0.0403512	0.0123612	-0.00194547	0.0119302	0.565462	0.999693	FALSE
3861	function connectivity	Severity	Visual-Visual	1931	-0.0243806	0.00397774	-0.0102014	0.0339001	-0.000173665	-0.0524197	0.00305929	-0.0168155	-0.0432548	0.158502	0.999693	FALSE
3863	function connectivity	Severity	Visual-Visual	1932	-0.0303147	-0.00346335	-0.016889	-0.0267555	-0.0115163	-0.0655857	0.00819671	-0.018479	0.0717014	0.0136798	0.999693	FALSE
3865	function connectivity	Severity	Visual-Visual	1933	-0.0185473	0.00832619	-0.00511054	-0.00541585	0.000644672	-0.00600224	-0.045805	-0.00464472	-0.0615622	0.455997	0.999693	FALSE
3867	function connectivity	Severity	Visual-Visual	1934	-0.00543297	0.0215747	0.00807088	0.00160023	0.00668865	-0.0327095	-0.0376395	0.0170135	0.0418395	0.241431	0.999693	FALSE
3869	function connectivity	Severity	Visual-Visual	1935	-0.0389437	0.00440093	-0.0172714	0.0119317	-0.0152937	-0.0854772	-0.0134947	-0.00307242	-0.0824177	0.118297	0.999693	FALSE
3871	function connectivity	Severity	Visual-Visual	1936	-0.0291253	0.0227679	-0.00317868	0.00394028	0.000736905	-0.0721068	0.0467271	0.00841894	-0.0874209	0.810243	0.999693	FALSE
3873	function connectivity	Severity	Visual-Visual	1937	-0.00871156	0.0181524	0.00472043	-0.0158244	0.015699	-0.0163422	-0.0254317	0.00321708	0.0109933	0.490953	0.999693	FALSE
3875	function connectivity	Severity	Visual-Visual	1938	-0.0228743	0.011427	-0.00572365	-0.0189172	-0.0205667	0.0382594	-0.0117083	0.00209533	-0.0355698	0.513052	0.999693	FALSE
3877	function connectivity	Severity	Visual-Visual	1939	-0.00511006	0.021794	0.00834195	0.0571846	-0.00472023	0.0124983	0.0470688	0.0106388	-0.0249971	0.224204	0.999693	FALSE
3879	function connectivity	Severity	Visual-Visual	1940	-0.0113742	0.0203032	0.00446453	0.0350687	0.0164917	-0.048184	0.0196116	-0.00181177	-0.0150482	0.580631	0.999693	FALSE
3881	function connectivity	Severity	Visual-Visual	1941	-0.0121441	0.0147188	0.00128733	0.045413	-0.00418106	-0.049475	0.012822	0.00704256	-0.0598247	0.850993	0.999693	FALSE
3883	function connectivity	Severity	Visual-Visual	1942	-0.023576	0.00328051	-0.0101477	0.060534	-0.0207296	0.00493664	-0.0452214	-0.00638114	-0.0294547	0.138568	0.999693	FALSE
3885	function connectivity	Severity	Visual-Somatomotor	1943	-0.00441597	0.0224398	0.00901193	0.0523941	0.0143859	-0.0177137	0.0327285	0.00368703	-0.0466197	0.188376	0.999693	FALSE
3887	function connectivity	Severity	Visual-Somatomotor	1944	-0.0108073	0.0160514	0.00262205	-0.0571383	-0.00128898	0.0285416	0.0109009	0.00605005	0.0278184	0.701957	0.999693	FALSE
3889	function connectivity	Severity	Visual-Somatomotor	1945	-0.0147734	0.0120779	-0.00134777	-0.0224703	0.00262835	0.0140882	0.0227271	-0.00632619	0.00942836	0.844018	0.999693	FALSE
3891	function connectivity	Severity	Visual-Somatomotor	1946	-0.0193577	0.00749139	-0.00593317	-0.0232295	-0.00875856	0.0051039	0.0398122	-0.00775274	-0.00102215	0.386362	0.999693	FALSE
3893	function connectivity	Severity	Visual-Somatomotor	1947	-0.0255827	0.001263	-0.0121599	0.00157677	-0.00705401	-0.0354113	0.0259103	-0.0155136	-0.134387	0.075808	0.999693	FALSE
3895	function connectivity	Severity	Visual-Somatomotor	1948	-0.0194617	0.00738992	-0.0060359	-0.0314927	6.54e-05	-0.0108314	-0.0436274	-0.00367653	-0.0680864	0.378238	0.999693	FALSE
3897	function connectivity	Severity	Visual-Somatomotor	1949	-0.00923451	0.0176294	0.00419746	0.028832	0.0157586	-0.0352605	-0.0147552	-0.000224078	0.013285	0.540218	0.999693	FALSE
3899	function connectivity	Severity	Visual-Somatomotor	1950	-0.029703	0.00363792	-0.0130325	0.0206586	-0.0134424	0.0373251	-0.0273336	-0.0253008	0.0503525	0.125461	0.999693	FALSE
3901	function connectivity	Severity	Visual-Somatomotor	1951	-0.0157228	0.0111269	-0.00229793	-0.00227334	-0.00247354	0.0280988	-0.0179538	-0.00705609	0.180318	0.737258	0.999693	FALSE
3903	function connectivity	Severity	Visual-Somatomotor	1952	-0.0156954	0.0322854	0.008295	0.0357944	-0.00665411	0.0676705	-0.0447468	0.00581476	0.0592262	0.497972	0.999693	FALSE
3905	function connectivity	Severity	Visual-Somatomotor	1953	-0.0226981	0.00415827	-0.0092699	-0.00185233	-0.0141775	-0.00145033	0.0177775	-0.00806927	-0.0935498	0.176047	0.999693	FALSE
3907	function connectivity	Severity	Visual-Somatomotor	1954	-0.00257226	0.0242839	0.0108558	-0.00952536	0.01803	0.0120465	0.0441583	0.00354206	0.0653794	0.113076	0.999693	FALSE
3909	function connectivity	Severity	Visual-Somatomotor	1955	-0.0092167	0.0176361	0.00420971	-0.0171314	0.0162599	-0.00623316	-0.0218685	-0.000663376	0.0852864	0.538868	0.999693	FALSE
3911	function connectivity	Severity	Visual-Somatomotor	1956	-0.0172072	0.00964169	-0.00378278	0.0497613	-0.0149772	0.00649335	0.0296713	-0.00514152	0.0701322	0.580754	0.999693	FALSE
3913	function connectivity	Severity	Visual-Somatomotor	1957	-0.0170112	0.0189505	0.000969678	-0.0112728	0.0168595	-0.0214516	0.032457	-0.008861	-0.0640425	0.915822	0.999693	FALSE
3915	function connectivity	Severity	Visual-Somatomotor	1958	-0.00861088	0.0182457	0.00481739	-0.0244071	0.000284375	0.00702023	0.0288038	0.00886899	-0.052027	0.481971	0.999693	FALSE
3917	function connectivity	Severity	Visual-Somatomotor	1959	-0.0104408	0.0164184	0.00298882	0.0260238	0.00201771	-0.0216101	0.0328266	0.00204489	-0.0024978	0.662692	0.999693	FALSE
3919	function connectivity	Severity	Visual-Somatomotor	1960	-0.0176433	0.0288372	0.00559695	0.0150435	0.0172966	0.0184736	0.0279639	-0.0202728	0.0363196	0.636913	0.999693	FALSE
3921	function connectivity	Severity	Visual-Somatomotor	1961	-0.00335859	0.0234989	0.0100702	-0.0199681	0.00864429	0.0152197	0.0226548	0.0114878	0.0248015	0.141625	0.999693	FALSE
3923	function connectivity	Severity	Visual-Somatomotor	1962	-0.0124762	0.0143719	0.00094787	-0.032324	-0.00581895	0.0169347	0.0362004	0.00237268	0.069008	0.88993	0.999693	FALSE
3925	function connectivity	Severity	Visual-Somatomotor	1963	-0.02595	0.041587	0.00781852	-0.0418286	0.00133979	0.0861525	-0.0260766	-0.00244166	0.0875307	0.649975	0.999693	FALSE
3927	function connectivity	Severity	Visual-Somatomotor	1964	-0.019018	0.0133463	-0.00283585	0.0180201	0.00913952	-0.0236138	-0.0073629	-0.0133168	0.0868308	0.731242	0.999693	FALSE
3929	function connectivity	Severity	Visual-Somatomotor	1965	-0.0344213	0.0201946	-0.00711337	-0.0533594	0.00882789	-0.0466817	-0.0403133	0.0160056	0.0707329	0.609669	0.999693	FALSE
3931	function connectivity	Severity	Visual-Somatomotor	1966	-0.0230569	0.0174639	-0.00279652	0.0576065	0.00875166	-0.0327251	-0.0110789	-0.0171339	0.0369974	0.786751	0.999693	FALSE
3933	function connectivity	Severity	Visual-Dorsal Attention	1967	-0.00990669	0.0169479	0.0035206	0.00382263	0.00096051	0.00186316	-0.00361851	0.00669979	-0.0350213	0.607324	0.999693	FALSE
3935	function connectivity	Severity	Visual-Visual	1968	-0.00248219	0.0243784	0.0109481	0.0199665	0.00360125	-0.00646858	0.028527	0.0169992	-0.0664618	0.110105	0.999693	FALSE
3937	function connectivity	Severity	Visual-Dorsal Attention	1969	-0.0187323	0.0121756	-0.00327834	-0.0406587	0.00441152	-0.0117278	0.0689788	-0.0110969	-0.0656761	0.677572	0.999693	FALSE
3939	function connectivity	Severity	Visual-Visual	1970	-0.00690306	0.0199517	0.00652432	-0.0060547	0.00975382	0.0446745	-0.013763	0.00316499	-0.00298034	0.340924	0.999693	FALSE
3941	function connectivity	Severity	Visual-Dorsal Attention	1971	-0.0206078	0.0170922	-0.00175778	0.0159035	0.0103369	-0.00486431	0.0391628	-0.0146599	-0.184128	0.85498	0.999693	FALSE
3943	function connectivity	Severity	Visual-Dorsal Attention	1972	-0.0187578	0.00809985	-0.00532897	0.0628221	-0.0101681	-0.0213184	-0.00835564	-0.00460165	-0.0395717	0.436702	0.999693	FALSE
3945	function connectivity	Severity	Visual-Dorsal Attention	1973	-0.00967579	0.0171765	0.00375035	0.00144265	-0.00181741	-0.0182188	-0.00663137	0.0106812	0.0191339	0.584048	0.999693	FALSE
3947	function connectivity	Severity	Visual-Dorsal Attention	1974	-0.00623856	0.02061	0.00718572	-0.0363872	0.00723007	0.00310676	-0.0112231	0.0111451	0.0846451	0.294121	0.999693	FALSE
3949	function connectivity	Severity	Visual-Somatomotor	1975	-0.00367155	0.0231816	0.00975501	0.083316	0.0040456	0.0199081	0.0125375	0.00672314	0.0235509	0.154445	0.999693	FALSE
3951	function connectivity	Severity	Visual-Dorsal Attention	1976	-0.0113381	0.0155199	0.0020909	-0.0488936	-0.00405522	0.025041	4.53e-06	0.00866169	-0.0365267	0.760238	0.999693	FALSE
3953	function connectivity	Severity	Visual-Dorsal Attention	1977	-0.0075678	0.0192848	0.00585851	-0.00294732	0.000483715	-0.00335946	0.0280773	0.0119442	-0.147809	0.392429	0.999693	FALSE
3955	function connectivity	Severity	Visual-Somatomotor	1978	-0.013284	0.0135719	0.000143945	0.00314491	0.00104179	-0.000816437	-0.0283505	0.00585337	-0.244474	0.983237	0.999693	FALSE
3957	function connectivity	Severity	Visual-Dorsal Attention	1979	-0.0125634	0.0142886	0.000862611	0.00372394	0.00964943	0.0242798	-0.0274787	-0.0066614	0.0712138	0.899791	0.999693	FALSE
3959	function connectivity	Severity	Visual-Dorsal Attention	1980	-0.01632	0.0105346	-0.00289267	-0.0141902	-0.00359627	-0.0421833	0.0639739	-0.00310215	-0.0063813	0.672851	0.999693	FALSE
3961	function connectivity	Severity	Visual-Dorsal Attention	1981	-0.0136695	0.0219358	0.00413315	-0.0461526	-0.00349371	0.0166449	0.0137995	0.0180939	-0.117632	0.649084	0.999693	FALSE
3963	function connectivity	Severity	Visual-Dorsal Attention	1982	-0.0133754	0.021377	0.00400076	0.044537	0.0113121	-0.0278512	0.0288909	-0.00872061	0.102895	0.651796	0.999693	FALSE
3965	function connectivity	Severity	Visual-Ventral Attention	1983	-0.028679	0.0199244	-0.00437732	-0.0346918	0.0238819	-0.0303601	0.0176211	-0.0139828	-0.0775744	0.724061	0.999693	FALSE
3967	function connectivity	Severity	Visual-Ventral Attention	1984	-0.0280599	-0.00120703	-0.0146335	-0.0429118	-0.0076309	-0.0226894	-0.0656355	-0.0127757	0.0181792	0.032666	0.999693	FALSE
3969	function connectivity	Severity	Visual-Ventral Attention	1985	-0.0141465	0.0127035	-0.00072148	-0.0015018	0.00957336	-0.0278985	-0.0173449	-0.00248466	-0.0688937	0.916113	0.999693	FALSE
3971	function connectivity	Severity	Visual-Ventral Attention	1986	-0.00347425	0.0233827	0.00995422	0.0250925	0.00942288	0.00812714	0.008446	0.010194	-0.0315548	0.146258	0.999693	FALSE
3973	function connectivity	Severity	Visual-Ventral Attention	1987	-0.0282814	-0.00142998	-0.0148557	-0.0555128	-0.00683693	-0.00168947	-0.00847236	-0.0209067	0.0816778	0.0301039	0.999693	FALSE
3975	function connectivity	Severity	Visual-Ventral Attention	1988	-0.0134463	0.0134071	-1.96e-05	0.00867862	-0.00399745	0.0158217	0.0626795	-0.00235267	-0.147102	0.997713	0.999922	FALSE
3977	function connectivity	Severity	Visual-Ventral Attention	1989	-0.0143876	0.0124721	-0.000957777	0.0048737	-0.00500479	0.0432474	-0.0353184	-0.00209537	0.112929	0.888835	0.999693	FALSE
3979	function connectivity	Severity	Visual-Ventral Attention	1990	-0.03457	0.0167085	-0.00893074	-0.0535946	0.0224613	0.00122903	-0.0432698	-0.0127411	-0.0479987	0.494796	0.999693	FALSE
3981	function connectivity	Severity	Visual-Ventral Attention	1991	-0.0203566	0.00802352	-0.00616655	-0.0418124	-0.0171369	-0.0135019	0.0573667	-0.00105304	0.0270803	0.39436	0.999693	FALSE
3983	function connectivity	Severity	Visual-Ventral Attention	1992	-0.0458591	0.0175066	-0.0141763	-0.067083	0.0283439	-0.0330244	0.00348379	-0.0139637	-0.119014	0.380502	0.999693	FALSE
3985	function connectivity	Severity	Visual-Ventral Attention	1993	-0.00960629	0.0172453	0.00381953	-0.0185166	0.0049729	0.0228446	-0.0472254	0.00824246	-0.0667348	0.577123	0.999693	FALSE
3987	function connectivity	Severity	Visual-Ventral Attention	1994	-0.0121702	0.0146796	0.00125468	0.0123201	-0.00485292	0.00561343	-0.0239038	0.00741262	-0.0620716	0.854659	0.999693	FALSE
3989	function connectivity	Severity	Visual-Ventral Attention	1995	-0.0177668	0.00908887	-0.00433897	0.0286025	-0.0115503	0.0444095	-0.0422427	-0.00284245	-0.0483277	0.526519	0.999693	FALSE
3991	function connectivity	Severity	Visual-Ventral Attention	1996	-0.00627051	0.020587	0.00715823	-0.00896179	-0.000313181	0.0282436	-0.00671203	0.0117411	0.056501	0.296132	0.999693	FALSE
3993	function connectivity	Severity	Visual-Ventral Attention	1997	-0.0291001	0.0153903	-0.00685488	-0.029806	-0.00244511	-0.0291759	-0.0647209	0.0128241	0.0529129	0.545867	0.999693	FALSE
3995	function connectivity	Severity	Visual-Frontoparietal	1998	-0.0134771	0.0133725	-5.23e-05	-0.031859	0.00799496	0.0272582	-0.00398122	-0.007182	0.0843627	0.993909	0.999902	FALSE
3997	function connectivity	Severity	Visual-Frontoparietal	1999	-0.0116599	0.0151945	0.0017673	0.00735206	0.00640077	-0.0427861	-0.0280297	0.00553484	-0.0152402	0.796428	0.999693	FALSE
[truncated: 88,105 more rows]
